# Supplementary material for: Uniform sarcolemmal dystrophin expression is required to prevent extracellular microRNA release and improve dystrophic pathology
Source: J Cachexia Sarcopenia Muscle. 2019 Dec 17;11(2):578–93. doi: 10.1002/jcsm.12506 (PMC7113513; doi:10.1002/jcsm.12506)
Supplement: Supplementary file 3 — Supporting info item [file JCSM-11-578-s003.xlsx]

## Sheet: FirePlex I
#	miRNA	Sequence	Justification
1	mmu-miR-1-3p	UGGAAUGUAAAGAAGUAUGUAU	MyomiR - Classical
2	mmu-miR-133a-1-3p	UUUGGUCCCCUUCAACCAGCUG	MyomiR - Classical
3	mmu-miR-133b-3p	UUUGGUCCCCUUCAACCAGCUA	MyomiR - Classical
4	mmu-miR-206-3p	UGGAAUGUAAGGAAGUGUGUGG	MyomiR - Classical
1	mmu-miR-193b-3p	AACUGGCCCACAAAGUCCCGCU	MyomiR - Novel
2	mmu-miR-22-3p	AAGCUGCCAGUUGAAGAACUGU	MyomiR - Novel
3	mmu-miR-30a-5p	UGUAAACAUCCUCGACUGGAAG	MyomiR - Novel
4	mmu-miR-378a-3p	ACUGGACUUGGAGUCAGAAGG	MyomiR - Novel
5	mmu-miR-483-3p	UCACUCCUCCCCUCCCGUCUU	MyomiR - Novel
1	mmu-miR-101a-3p	UACAGUACUGUGAUAACUGAA	Cardiac-associated
2	mmu-miR-103-3p	AGCAGCAUUGUACAGGGCUAUGA	Cardiac-associated
3	mmu-miR-106b-5p	UAAAGUGCUGACAGUGCAGAU	Cardiac-associated
4	mmu-miR-122-5p	UGGAGUGUGACAAUGGUGUUUG	Cardiac-associated
5	mmu-miR-124-3p	UAAGGCACGCGGUGAAUGCC	Cardiac-associated
6	mmu-miR-125a-5p	UCCCUGAGACCCUUUAACCUGUGA	Cardiac-associated
7	mmu-miR-125b-5p	UCCCUGAGACCCUAACUUGUGA	Cardiac-associated
8	mmu-miR-126a-3p	UCGUACCGUGAGUAAUAAUGCG	Cardiac-associated
9	mmu-miR-132-3p	UAACAGUCUACAGCCAUGGUCG	Cardiac-associated
10	mmu-miR-140-3p	UACCACAGGGUAGAACCACGG	Cardiac-associated
11	mmu-miR-142a-3p	UGUAGUGUUUCCUACUUUAUGGA	Cardiac-associated
12	mmu-miR-144-5p	GGAUAUCAUCAUAUACUGUAAGU	Cardiac-associated
13	mmu-miR-145a-5p	GUCCAGUUUUCCCAGGAAUCCCU	Cardiac-associated
14	mmu-miR-146a-5p	UGAGAACUGAAUUCCAUGGGUU	Cardiac-associated
15	mmu-miR-150-5p	UCUCCCAACCCUUGUACCAGUG	Cardiac-associated
16	mmu-miR-155-5p	UUAAUGCUAAUUGUGAUAGGGGU	Cardiac-associated
17	mmu-miR-15b-5p	UAGCAGCACAUCAUGGUUUACA	Cardiac-associated
18	mmu-miR-18a-5p	UAAGGUGCAUCUAGUGCAGAUAG	Cardiac-associated
19	mmu-miR-181b-5p	AACAUUCAUUGCUGUCGGUGGGU	Cardiac-associated
20	mmu-miR-192-5p	CUGACCUAUGAAUUGACAGCC	Cardiac-associated
21	mmu-miR-194-5p	UGUAACAGCAACUCCAUGUGGA	Cardiac-associated
22	mmu-miR-195a-5p	UAGCAGCACAGAAAUAUUGGC	Cardiac-associated
23	mmu-miR-199a-3p	ACAGUAGUCUGCACAUUGGUUA	Cardiac-associated
24	mmu-miR-199a-5p	CCCAGUGUUCAGACUACCUGUUC	Cardiac-associated
25	mmu-miR-19a-3p	UGUGCAAAUCUAUGCAAAACUGA	Cardiac-associated
26	mmu-miR-20b-5p	CAAAGUGCUCAUAGUGCAGGUAG	Cardiac-associated
27	mmu-miR-208a-3p	AUAAGACGAGCAAAAAGCUUGU	Cardiac-associated
28	mmu-miR-208b-3p	AUAAGACGAACAAAAGGUUUGU	Cardiac-associated
29	mmu-miR-210-3p	CUGUGCGUGUGACAGCGGCUGA	Cardiac-associated
30	mmu-miR-214-3p	ACAGCAGGCACAGACAGGCAGU	Cardiac-associated
31	mmu-miR-219a-5p	UGAUUGUCCAAACGCAAUUCU	Cardiac-associated
32	mmu-miR-21a-5p	UAGCUUAUCAGACUGAUGUUGA	Cardiac-associated
33	mmu-miR-222-3p	AGCUACAUCUGGCUACUGGGU	Cardiac-associated
34	mmu-miR-223-3p	UGUCAGUUUGUCAAAUACCCCA	Cardiac-associated
35	mmu-miR-25-3p	CAUUGCACUUGUCUCGGUCUGA	Cardiac-associated
36	mmu-miR-26a-5p	UUCAAGUAAUCCAGGAUAGGCU	Cardiac-associated
37	mmu-miR-28a-5p	AAGGAGCUCACAGUCUAUUGAG	Cardiac-associated
38	mmu-miR-29a-3p	UAGCACCAUCUGAAAUCGGUUA	Cardiac-associated
39	mmu-miR-31-5p	AGGCAAGAUGCUGGCAUAGCUG	Cardiac-associated
40	mmu-miR-328-3p	CUGGCCCUCUCUGCCCUUCCGU	Cardiac-associated
41	mmu-miR-337-5p	CGGCGUCAUGCAGGAGUUGAUU	Cardiac-associated
42	mmu-miR-342-3p	UCUCACACAGAAAUCGCACCCGU	Cardiac-associated
43	mmu-miR-34a-5p	UGGCAGUGUCUUAGCUGGUUGU	Cardiac-associated
44	mmu-miR-370-3p	GCCUGCUGGGGUGGAACCUGGU	Cardiac-associated
45	mmu-miR-375-3p	UUUGUUCGUUCGGCUCGCGUGA	Cardiac-associated
46	mmu-miR-423-5p	UGAGGGGCAGAGAGCGAGACUUU	Cardiac-associated
47	mmu-miR-433-3p	AUCAUGAUGGGCUCCUCGGUGU	Cardiac-associated
48	mmu-miR-486a-5p	UCCUGUACUGAGCUGCCCCGAG	Cardiac-associated
49	mmu-miR-499-5p	UUAAGACUUGCAGUGAUGUUU	Cardiac-associated
50	mmu-miR-505-5p	GGGAGCCAGGAAGUAUUGAUGUU	Cardiac-associated
51	mmu-miR-532-5p	CAUGCCUUGAGUGUAGGACCGU	Cardiac-associated
52	mmu-miR-539-5p	GGAGAAAUUAUCCUUGGUGUGU	Cardiac-associated
53	mmu-miR-590-5p	GAGCUUAUUCAUAAAAGUGCAG	Cardiac-associated
54	mmu-mir-93-5p	CAAAGUGCUGUUCGUGCAGGUAG	Cardiac-associated
1	mmu-miR-16-5p	UAGCAGCACGUAAAUAUUGGCG	Quality control
2	mmu-miR-17-5p	CAAAGUGCUUACAGUGCAGGUAG	Quality control
3	mmu-miR-23a-3p	AUCACAUUGCCAGGGAUUUCC	Quality control
4	mmu-miR-451a	AAACCGUUACCAUUACUGAGUU	Quality control
5	mmu-miR-92a-3p	UAUUGCACUUGUCCCGGCCUG	Quality control

## Sheet: FirePlex II
#	miRNA	Sequence	Justification
1	mmu-miR-1a-3p	UGGAAUGUAAAGAAGUAUGUAU	MyomiR - Classical
2	mmu-miR-133a-3p	UUUGGUCCCCUUCAACCAGCUG	MyomiR - Classical
3	mmu-miR-133b-3p	UUUGGUCCCCUUCAACCAGCUA	MyomiR - Classical
4	mmu-miR-206-3p	UGGAAUGUAAGGAAGUGUGUGG	MyomiR - Classical
1	mmu-miR-193b-3p	AACUGGCCCACAAAGUCCCGCU	MyomiR - Novel
2	mmu-miR-22-3p	AAGCUGCCAGUUGAAGAACUGU	MyomiR - Novel
3	mmu-miR-30a-5p	UGUAAACAUCCUCGACUGGAAG	MyomiR - Novel
4	mmu-miR-378a-3p	ACUGGACUUGGAGUCAGAAGG	MyomiR - Novel
5	mmu-miR-483-3p	UCACUCCUCCCCUCCCGUCUU	MyomiR - Novel
1	mmu-miR-208a-3p	AUAAGACGAGCAAAAAGCUUGU	Cardiac-associated
2	mmu-miR-370-3p	GCCUGCUGGGGUGGAACCUGGU	Cardiac-associated
3	mmu-miR-539-5p	GGAGAAAUUAUCCUUGGUGUGU	Cardiac-associated
1	mmu-miR-16-5p	UAGCAGCACGUAAAUAUUGGCG	Quality control
2	mmu-miR-17-5p	CAAAGUGCUUACAGUGCAGGUAG	Quality control
3	mmu-miR-23a-3p	AUCACAUUGCCAGGGAUUUCC	Quality control
4	mmu-miR-451a	AAACCGUUACCAUUACUGAGUU	Quality control
5	mmu-miR-92a-3p	UAUUGCACUUGUCCCGGCCUG	Quality control

## Sheet: Raw RFU
Strain	Age	Animal	mmu-miR-1a-3p	mmu-miR-133a-3p	mmu-miR-133b-3p	mmu-miR-193b-3p	mmu-miR-206-3p	mmu-miR-208a-3p	mmu-miR-22-3p	mmu-miR-30a-5p	mmu-miR-370-3p	mmu-miR-378a-3p	mmu-miR-483-3p	mmu-miR-539-5p	mmu-miR-16-5p	mmu-miR-17-5p	mmu-miR-92a-3p	mmu-miR-451a	mmu-miR-23a-3p
mdx	4 weeks	1	706.05	7664.46	6690.8	2926.6	7429.94	13.92	7514.07	291.54	80.96	1131.3	102.87	121.26	8742.22	4843.22	6738.2	7222.61	7182.19
mdx	4 weeks	2	100.3	6351.93	5441.49	2396.02	3504.82	22.46	6772.86	239	74.76	884.02	193.56	84.75	8383.02	4321.69	6367.27	5390.76	5319.28
mdx	4 weeks	3	43.83	5729.23	4693.05	845.83	2414.72	13.54	6262.01	109.06	32.46	941.21	150.29	9.7	7968.87	3871.55	5935.85	4066.84	2641.95
mdx	4 weeks	4	446.4	7088.41	6534.93	2265.48	4917.83	15.63	6134.91	214.56	38.7	2751.51	213.58	81.52	7385.26	3557.05	5435.49	5560.32	4924.79
mdx	4 weeks	5	193.13	6798.75	5628.57	1837.06	5023.81	24.41	6100.86	196.84	62	1298.41	230.87	125.87	7391.27	2992.09	5097.7	3766.88	4036.15
mdx	8 weeks	1	73.08	4535.29	3751.79	1711.5	3069.08	15.33	5468.55	213.08	54.31	718.85	160.23	27.62	6526.44	3091.47	4850.91	4258.22	4425.35
mdx	8 weeks	2	277.79	6986.78	5858.1	2536.94	5449.69	20.89	5976.84	240.8	64.62	2454.88	201.8	50.59	7185.36	2451.47	4822.35	2893.8	4302.77
mdx	8 weeks	3	215.94	6669.72	5132.46	2972.12	4385.57	16.46	5735.27	178.88	32.87	1489.73	155.48	42.94	7074.69	1969.19	4759.62	1766.49	3370.06
mdx	8 weeks	4	313.57	7936.57	7313.21	2718.28	4960.3	11.23	6579.06	153.58	31.82	2649.94	122.2	30.54	7943.77	3673.72	5652.88	6323.13	6117.02
mdx	8 weeks	5	413.36	8065.97	7156.21	2910.99	6535.99	14.88	6649.12	238.75	32.23	2772.85	147.6	45.78	7620.18	1381.12	3765.48	3763.11	4783.81
mdx	12 weeks	1	809.84	6417.53	6073.91	1685.38	4821.02	2.74	5698.62	387.17	7.27	2752.94	40.61	14.82	5791.94	1566.74	1781.85	4603.44	3813.14
mdx	12 weeks	2	315.95	6554.81	6096.22	1164.8	4370.3	3.81	5604.81	226.04	9.35	2090.71	47.65	11.44	6753.56	1367.72	1706.82	4506.33	3038.58
mdx	12 weeks	3	74.05	6471.91	5656.34	908.84	3699.77	3.75	6031.61	190.17	9.1	1800.85	45.93	9.67	6159.18	1124.72	1987.29	1474.51	2508.57
mdx	12 weeks	4	61.52	6354.19	5287.23	1016.36	2950.85	3.09	5547.52	156.72	9.2	1553.99	38.97	6.75	6739.07	1499.12	2219.51	2561.27	2194.03
mdx	12 weeks	5	167.91	7650.03	6561.25	2382.99	5508.97	23.46	6428.59	182.07	58.66	2418.98	216.3	31.11	7609.64	1689.85	4971.13	3257.36	4280.93
mdx	16 weeks	1	232.12	6829.06	5988.86	1381.56	4867.46	15.97	5906.89	143.52	35.58	1608.22	139.43	23.28	6967.55	1709.5	4534.17	3853.8	4459.75
mdx	16 weeks	2	321.91	7034.14	5955.66	1663.79	5507.98	20.17	6081.04	184.27	46.26	1697.71	179.12	35.33	6853.24	2504.01	5062	4757.37	4579.71
mdx	16 weeks	3	244.48	7253.76	6738.18	3190.39	5300.97	18.72	6478.95	264.35	58.54	3249.15	181.47	24.16	6825.11	2687.55	5275.88	3565.89	5559.07
mdx	16 weeks	4	456.46	6762.65	6025.31	3392.79	5931.87	21.93	6010.95	243.37	57.59	1567.47	165.5	39.89	7471.94	2980.14	5813.78	4828.32	4441.37
mdx	16 weeks	5	1107.49	7529.67	6883.49	2644.28	6432.43	11.92	6382.23	280.75	29.29	2965.8	121.39	29.03	6799.22	2652.66	4945.22	4664.51	5606.59
mdx	20 weeks	1	145.27	7371.85	6644.41	2349.16	4512.82	21.02	6906.62	200.21	36.01	1828.95	146.7	22.73	8381.35	3190.05	5927.04	4408.97	4899.83
mdx	20 weeks	2	141.43	6756.6	5939.69	1571.78	3944.38	14.32	6313.44	187.29	42.78	1519.96	159.47	16.86	7530.31	3093.25	5561.07	5330.86	4589.75
mdx	20 weeks	3	525.39	7536.09	6810.19	2668.73	6593.76	22.03	6290	280.04	52.81	2384.67	195.99	44.85	7324.55	1971.53	4536.34	3766.8	5052.8
mdx	20 weeks	4	800.27	6797.98	6187.56	1655.23	5079.17	11.55	6184.21	213.97	23.19	1609.64	123.48	15.66	7715.57	3030.6	4956.85	6426.18	4948.75
mdx	20 weeks	5	249.61	6701.61	6114.23	2620.99	5050.43	36.64	5962.89	243.41	44.88	1775.54	173.33	25.6	7089.11	3163.52	5220.83	5122.23	4494.98
mdx	24 weeks	1	24.24	5057.76	4208.95	702.29	1838.96	2.27	5096.76	118	5.7	1289.43	34.34	5.07	6021.4	1135.62	1790.26	1693.77	2435.21
mdx	24 weeks	2	22.95	4703.94	4011.56	560.41	1650.97	1.96	4815.52	127.51	6.53	898.21	39.16	4.06	6637	1701.53	2095.19	2301.11	2431.76
mdx	24 weeks	3	29.43	5337.78	4460.08	536.85	1560.83	2.26	4758.95	148.72	6.27	1328.73	17.99	3.83	5173.37	710.25	1150.94	1028.14	2080.69
mdx	24 weeks	4	111.02	6219.24	5232.23	583.21	3099.11	4.7	5602.46	185.47	5.16	1394.95	31.85	3.98	6676.83	1168.29	2055.27	2464.75	2598.99
mdx	24 weeks	5	100	5910.25	5202.66	1075.69	3612.23	14.99	5768.44	114.51	37.31	903.07	164.29	17.56	7318.49	3540.33	5264.51	4827.97	3421.28
mdx	28 weeks	1	470.51	6847.43	6639.59	2022.38	5606.11	14.66	6321.12	258.06	30.14	2258.78	115.13	17.33	7376.63	2998.8	5089.79	5147.31	5372.9
mdx	28 weeks	2	686.99	7307.82	6689.2	1939.16	5619.61	7.36	6256.57	135.58	17	1754.49	73.53	13.64	7027.73	1431.68	3733.19	2496.66	4278.75
mdx	32 weeks	1	410.33	7185.48	6482.3	1371.07	6069.43	14.08	6105.26	203.99	33.89	1674.49	122.35	24	7086.66	1628.81	3808.16	4349.16	4374.37
mdx	32 weeks	2	427.8	6640.38	5644.44	1247.88	5633.47	16.65	6025.45	164.51	31.52	868.32	142.65	24.77	7197.51	1966.97	4093.71	5327.16	4832.53
mdx	32 weeks	3	222.15	6628.52	6007.61	2118.3	5598.33	18.02	5817.18	212.12	34.99	2048.62	125.64	26.43	6365.4	1558.79	3927.55	2043.33	4374.06
mdx	32 weeks	4	283.9	6714.73	6202.63	2150.29	5495.53	15.81	6155.28	196.43	35.87	2103.07	126.45	22.92	6504.8	1638.89	4329.62	2965.7	4704.28
mdx	32 weeks	5	192.32	5846.24	5164.25	1334.38	4843.94	9.22	5854.32	112.81	21.13	788.7	91.6	13.18	7897.46	2977.3	5108.4	4070.08	4384.26
mdx	40 weeks	1	46.7	5264.41	4454.78	948.85	2173.17	10.53	5916.23	79.9	27.3	428.09	128.41	11.58	7065.8	2287.93	4579.37	4773.07	4131.35
mdx	40 weeks	2	88.67	5632.48	4910.93	1354.45	3689.15	14.45	5569.88	44.08	21.27	782.78	121.35	10.77	7010.3	1405.72	3632.16	3193.72	4105.67
mdx	40 weeks	3	208.69	6751.8	5945.04	1357.12	4690.97	11.64	6413.73	143.57	39.22	756.06	123.38	15.9	7581.89	2239.75	4741.25	5082.81	4431.51
mdx	40 weeks	4	61.97	6060.39	5365.53	1002.02	2407.1	13.59	6065.02	167.79	18.69	1150.13	107.35	6.24	7606.11	2697.18	5137.76	4743.79	4561.19
mdx	40 weeks	5	139.65	6585.48	5729.14	1272.57	3880.62	8.73	5933.75	70.7	21.43	1157	78.78	10.41	6739.87	1921.41	4615.31	3269.42	4259.36
mdx	48 weeks	1	122.68	4454.68	4062.92	555.97	2430.51	5.18	4923.78	185.82	4.8	736.7	23.82	2.66	6633.97	3280.71	2413.75	5797.89	2389.51
mdx	48 weeks	2	27.26	4891.29	4260.27	552.3	1021.69	3.86	4975.28	154.72	6.24	1045.57	38.34	2.93	6557.59	1876.1	2443.72	3506.41	2015.64
mdx	48 weeks	3	39.38	3029.12	2518.14	254.21	996.16	2.02	3974.61	119.08	3.59	405.24	25.87	2.22	6554.86	1900.41	1935.99	4443.85	1734.78
mdx	48 weeks	4	32.98	2578.16	2316.21	338.3	1503.01	1.51	4204.48	100.03	4.99	396.89	31.74	2.39	6946.47	2336.29	2915.36	4591.03	1972.57
mdx	80 weeks	1	141.34	4911.43	4038.09	383.08	1736.6	3.86	4719.77	141.84	5.06	685.5	33.77	4.82	6067.57	1510.89	2082.52	2473.07	2569.98
mdx	80 weeks	2	90.31	5015.88	4265.29	380.53	1951.53	5.22	4995.44	171.69	5.21	891.72	26.43	7.56	6336.09	2038.49	2231.01	2751.69	2731.61
mdx	80 weeks	3	35.86	3586.07	3088.96	338.08	869.04	4.32	4809.36	119.24	4.19	755.93	23.87	3.59	6019.69	1485.25	2324.44	1854.2	2544.98
mdx	80 weeks	4	109.11	3600.21	3017.97	306.49	2120.36	4.51	4336.29	161.33	3.8	645.65	20.4	7.46	5566.43	1669.78	1787.65	3438.41	2260.51
mdx-XistΔhs Low	4 weeks	1	186.97	6592.54	6130.44	2070.95	4572.02	4.95	5547.4	104.61	17.35	1538.5	139.23	38.77	6487.48	1999.92	4059.32	2714.25	3993.81
mdx-XistΔhs Low	4 weeks	2	78.93	5789.36	4961.06	1073.76	3205.8	4.73	5276.85	39.22	11.61	799.57	69.38	32.73	6838.96	1778.84	3576.55	2571.69	3414.28
mdx-XistΔhs Low	4 weeks	3	229.34	6895.1	6216.73	1938.15	4849.89	5.94	5780.77	143.76	30.68	1517.76	99.79	73.23	6562.67	1516.72	3558.05	2498.79	3914.45
mdx-XistΔhs Low	4 weeks	4	736.05	7316.65	6780.68	2836.12	6478.82	6.12	6051.19	280.53	21.2	2736.54	92.64	145.05	7169.44	2669.82	4964.75	5258.76	5541.06
mdx-XistΔhs Low	8 weeks	1	95.69	6059.24	4973.65	1258.4	3289.4	6.61	4854.43	189.04	11.1	2439.87	47.34	6.95	4763.21	462.95	1939.61	1349.47	2992.6
mdx-XistΔhs Low	8 weeks	2	100.4	6392.97	5479.23	1584.11	3223.58	6.1	5544.83	107.78	17.87	1340.87	91.43	7.37	6930.3	1909.68	4661.19	3994.11	3520.08
mdx-XistΔhs Low	8 weeks	3	209.88	6874.51	6371.18	1728.99	5707.23	8.61	5701.05	111.92	13.72	2018.48	38.94	10.86	6724.02	1270.93	3779.09	1556.17	4314.59
mdx-XistΔhs Low	8 weeks	4	103.73	6148.52	5364.67	1491.78	4031.31	3.85	5104.9	103.68	9.28	1245.87	55.32	6.52	5396.55	510.58	2507.43	1476.16	2916.58
mdx-XistΔhs Low	8 weeks	5	102.76	5758.65	3429.07	846.67	2129.06	6.94	4510.99	50.94	14.48	580.71	54.75	15.15	4364.98	414.44	2201.33	532.53	1597.38
mdx-XistΔhs Low	12 weeks	1	466.98	6915.4	6337.38	1505.43	6148.84	2.31	6053.6	72.91	4.1	1114.37	32.03	12.62	7078.74	1764.02	3714.17	3169.07	5480.91
mdx-XistΔhs Low	12 weeks	2	279.73	6131.58	5378.2	1306.16	3364.28	1.85	5227.97	122.75	4.74	1239.23	26.72	2.59	7599.61	2733.85	4157.82	6060.61	4754.91
mdx-XistΔhs Low	12 weeks	3	990.16	7259.68	6751.46	1963.86	6408.2	4.14	6233.41	209.73	9.37	2825.87	55.62	11.31	6006.99	1348.85	2952.83	3413.25	4863.13
mdx-XistΔhs Low	12 weeks	4	358.38	6918.21	6590.02	1204.71	3514.74	0.6	5786.57	81.42	1.58	1550.99	7.68	0.8	6386.56	1141.27	2961.8	4262.13	4029.61
mdx-XistΔhs Low	12 weeks	5	982.81	7497.38	6773.17	2023.47	6717.95	7.1	5975.76	238.09	16.68	2888.24	65.02	33.83	5429.95	900.55	2908.66	2517	5241.21
mdx-XistΔhs Low	16 weeks	1	309.6	7520.64	6580.83	2517.02	6086.41	16.59	6829.59	452.76	43.99	2961.9	147.57	43.34	6911.45	1662.22	2981.69	3061.91	4176.57
mdx-XistΔhs Low	16 weeks	2	102.92	6643.4	5778.63	1475.43	3809.03	10.79	6860.24	325.77	27.29	2514	115.22	14.26	7880.15	2707.17	5173.91	4683.69	4743.25
mdx-XistΔhs Low	16 weeks	3	569.59	7066.45	6421.6	1274.09	5764.67	3.58	6449.96	477.28	14.36	4180.94	69.87	16.92	6295.43	1257.24	2610.6	5248.08	4677.19
mdx-XistΔhs Low	16 weeks	4	85.68	6404.99	5364.15	587.88	1422.53	3.55	6020.89	61.2	6.86	1532.37	81.85	2.11	7240.07	1419.34	2821.36	5355.16	3027.11
mdx-XistΔhs Low	16 weeks	5	296.56	8430	7610.57	2683.52	6220.84	16.32	7358.18	357.27	27.16	4126.2	159.33	29.19	6290.17	651.27	1534.05	3149.92	5083.13
mdx-XistΔhs Low	20 weeks	1	79.58	6434.22	5459.13	1147.65	2739.48	38.53	6048.63	294.88	21.05	2332.53	106.67	8.61	7286.45	1578.81	2951.3	3872.37	3787.81
mdx-XistΔhs Low	20 weeks	2	326.72	7008.29	5922.57	1102.63	6035.24	12.53	6420.18	281.43	30.77	2179.55	107.2	36.64	7007.94	1650.55	3119.69	3105.8	3636.09
mdx-XistΔhs Low	20 weeks	3	267.92	7735.57	6526.47	1634.97	5114.82	8.11	6988.82	338.88	24.68	2735.36	139.56	15.09	7911.29	3214.27	4734.38	5186.18	3973.71
mdx-XistΔhs Low	20 weeks	4	105.26	6357.75	5495.42	1204.4	3337.54	4.14	5943.2	144.52	9.05	2342.47	52.47	8.18	6729.53	1449.78	3206.29	3462.08	4159.49
mdx-XistΔhs Low	20 weeks	5	184.36	7959.72	7365.33	3280.2	5269.48	33.14	7244.15	495.74	34.61	5092.66	135.55	15.6	7113.44	800.2	3197.45	3653.5	5367.81
mdx-XistΔhs Low	24 weeks	1	73.7	5413.33	4631.48	1554.41	3273.55	8	6390.17	198.37	19.07	1421.24	94.5	8.27	7642.17	3475.79	5035.45	5226.15	4463.88
mdx-XistΔhs Low	24 weeks	2	571.6	7242	6849.77	2014.06	6536.02	20.56	6675.23	352.46	29.37	3055.43	93.77	22.95	7267.71	2288.4	3519.52	3954.91	4861.82
mdx-XistΔhs Low	24 weeks	3	168.07	5947.92	5252.9	1081.1	4106.87	6.89	6327.02	209.6	20.51	1959.5	98.39	11.25	6732.28	1650.4	3620.87	3437.5	3972.35
mdx-XistΔhs Low	24 weeks	4	163	7037.49	6440.32	1935.6	3993.22	9.44	6489.01	288.38	24.45	3621.51	76.55	19.53	6862.87	1353.58	2927.19	3356.98	4315.96
mdx-XistΔhs Low	24 weeks	5	85.5	6249.57	5388.66	970.57	2347.91	16.66	6195.98	225.99	17.88	2102.64	85.76	5.58	6305.48	1317.81	2517.77	3724.94	3496.65
mdx-XistΔhs Low	28 weeks	1	76.58	6576.2	6165.04	1524.48	3105.72	10.07	6746.63	306.67	19.2	2873.65	71.54	6.76	7695.56	2166.98	3847.02	3485.96	3794.51
mdx-XistΔhs Low	28 weeks	2	252.54	6496.72	5505.68	885.08	4048.21	10.69	5557.08	179.96	11.53	1635.59	86.09	7.47	6765.56	935.93	2698.66	3881.51	3694.1
mdx-XistΔhs Low	28 weeks	3	28.09	2673.61	2152.66	347.1	1496.6	1.87	4147.29	50.34	0.89	407.89	6.29	0.59	5868.87	948.81	1696.23	2746.92	1793.5
mdx-XistΔhs Low	28 weeks	4	114.55	5787.41	4751.44	517.06	2698.23	5.7	5436.47	112.46	9.45	968.91	68.43	5.61	7456.3	1659.1	3042.83	4096.2	2960
mdx-XistΔhs Low	28 weeks	5	99.15	6542.38	5265.64	1663.23	4166.13	9.98	6442.92	259.84	26.23	1766.14	96.63	11.89	7276.83	2807.05	3656.75	3670.51	3557.17
mdx-XistΔhs Low	32 weeks	1	406.1	7132.55	6502.04	1352.99	4878.44	16.36	6726.65	364.55	8.42	2896.87	29.9	11.03	7307.52	2344.68	3468.52	5774.48	5226.43
mdx-XistΔhs Low	32 weeks	2	384.64	6558.61	5752.43	548.13	4207.38	3.85	6046.67	219.24	9.47	1856.63	55.36	6.04	6828.06	1166.08	2452.92	4861.34	3888.01
mdx-XistΔhs Low	32 weeks	3	151.8	6486.89	5586.73	1081.2	4017.74	8.83	6528.3	278.16	21.59	1521.96	93.81	11.37	8287.88	3003.86	5135.2	4925.21	3762.33
mdx-XistΔhs Low	32 weeks	4	542.84	6368.9	5783.85	891.95	3152.29	6.4	6395.21	229.02	3.87	1950.22	45.7	1.66	6152.98	796.75	2348.82	6352.6	4302.92
mdx-XistΔhs Low	32 weeks	5	333.47	6795.13	6419.37	956.32	4219.62	2.67	6913.89	312.81	6.85	2497.87	29.73	2.97	7709.5	2327.84	3484.83	6827.15	5118.4
mdx-XistΔhs Low	40 weeks	1	101.42	5738.05	5086.61	942.96	2915.45	15.66	6012.28	433.35	22.27	2025.4	86.75	8.01	6986.8	3210.22	4650.94	5461.62	4536.07
mdx-XistΔhs Low	40 weeks	2	148.23	6313.39	5648.64	1329.7	3981.03	14.82	5835.13	382.4	28.63	1697.57	133.66	20.37	7199.11	1947.23	3153.39	4262.3	4100.64
mdx-XistΔhs Low	40 weeks	3	125.56	6071.64	5327.63	1426.51	4509.14	17.5	6038.77	456.53	33.05	1849.56	104.65	20.27	7275.61	1465.01	3596.76	3304.99	4497.57
mdx-XistΔhs Low	40 weeks	4	59.36	4470.03	3927.17	927.72	2238.9	13.69	5407.43	313.76	28.88	921.14	141.24	11.62	6745.52	2527.12	4549.25	4965.15	3085.09
mdx-XistΔhs Low	40 weeks	5	366.51	6612.87	6102.51	1978.94	5708.97	53.29	5888.02	554.55	42.78	1993.32	168.62	36.84	6640.38	1806.27	3399.49	4213.85	3839.61
mdx-XistΔhs Low	48 weeks	1	121.77	5911.4	5135.39	1048.91	3518.26	10.75	5546.45	409.31	23.36	1651.67	89.55	10.95	6948.37	1548.19	3155.49	4164.47	3255.11
mdx-XistΔhs Low	48 weeks	2	108.8	5386.29	4740.72	1183.77	3554.94	23.85	5444.21	322.15	40.62	1290.72	141.24	21.5	6743.2	2179.73	3809.26	3368.67	3404.24
mdx-XistΔhs Low	48 weeks	3	69.92	4383.7	3852.6	828.75	2918.93	12.95	5292.95	286.2	27.31	858.32	110.19	14.16	6609.7	2718.72	4381.84	4437.76	3362.96
mdx-XistΔhs Low	48 weeks	4	159.44	6192.72	5245.04	1415.7	3349.19	15.82	5750	546.73	32.07	2191.49	123.45	14.89	6733.78	2939.53	4414.17	4722.22	4019.9
mdx-XistΔhs Low	48 weeks	5	223.24	5429.33	5159.97	908.2	3891.06	23.56	5244.26	369.81	22.7	1490.64	118.37	15.09	6564.22	1775.85	2917.96	4047.7	3121.09
mdx-XistΔhs Medium	4 weeks	1	215	7234.86	6473.22	1114.06	3791.49	1.34	6052.73	36.92	3.04	1629.99	26.69	25.89	6540.96	1406.35	3604.93	3346.53	4086.31
mdx-XistΔhs Medium	4 weeks	2	32.83	4109.24	3590.65	686.33	1074.84	0.14	3257.6	16.18	0	391.09	23.74	0	3777.76	586.92	1817.36	1263.52	1817.89
mdx-XistΔhs Medium	4 weeks	3	330.36	4755.16	4132.17	628.76	2757.37	0.08	3562.18	41.44	0	486.1	35.88	9.43	4068.69	477.19	1432.38	3256.25	2282.78
mdx-XistΔhs Medium	4 weeks	4	216.87	6405.33	5675.25	1322.76	3491.4	5.6	5210.51	52.84	16.81	939	92.89	25.25	5865.6	1769.71	3381.03	2703.74	3323.8
mdx-XistΔhs Medium	4 weeks	5	109.58	5635.05	5051.45	1152.65	3151.23	2.62	5068.06	52.64	7.02	961.65	46.28	14.39	6155.65	1831.73	4120.1	2862.84	3876.89
mdx-XistΔhs Medium	8 weeks	1	154.99	6678.4	5975.19	1346.23	3915.16	3.55	5720.72	103.29	2.74	1552.02	15.58	8.47	5630.12	874.86	2851.5	2570.13	4312.67
mdx-XistΔhs Medium	8 weeks	2	1592.25	8021.92	7312.63	2992.2	6958.56	9.2	6810.46	224.65	8.76	3470.19	62.35	42.05	5743.14	1454.52	3395.81	3541.13	5902.97
mdx-XistΔhs Medium	8 weeks	3	100.3	7137.76	6200.78	1781.92	3797.28	3.38	5699.14	67.29	7.5	1656.55	50.2	5.28	6909.52	1664.99	3677.97	3171.85	3643.48
mdx-XistΔhs Medium	8 weeks	4	68.35	6100.44	5612.34	1488.97	2901.06	3.78	5826.9	113.41	11.07	1223.83	63.44	4.22	7275.36	2397.32	4747.25	3691.36	4132.73
mdx-XistΔhs Medium	8 weeks	5	389.87	6722.71	6104.94	1610.38	5375.46	8.08	5724.87	169.43	18.54	1532.33	81.62	46.41	6396.35	980.79	2646.76	3233.47	3956.45
mdx-XistΔhs Medium	12 weeks	1	543.05	6787.9	6162.67	1115.33	4977.95	2.86	5854.1	146.86	7.59	1260.77	28.83	12.04	6739.36	1411.49	3699.13	4969.6	4493.64
mdx-XistΔhs Medium	12 weeks	2	489.54	6969.84	5979.24	1033.78	6019.32	1.99	5477.12	150.37	5	1134.57	23.87	10.15	6682.79	991.2	2691.25	3030.26	3948.87
mdx-XistΔhs Medium	12 weeks	3	299.56	6148.86	5543.72	947.16	3735.87	0.73	4658.34	75.73	1.45	1073.09	7.95	1.21	6226.38	760.91	2342.66	4594.23	2964.2
mdx-XistΔhs Medium	12 weeks	4	432.3	7112.98	6562.35	934.25	5112.39	1.86	5792.63	180.62	4.8	1625.36	23.02	9.39	6511.39	1383.18	3808.83	4636.56	4592.32
mdx-XistΔhs Medium	12 weeks	5	1133.34	6956.36	6613.28	1448.02	6190.08	1.65	5875.91	140.08	4.4	2095.12	39.41	16	4390.51	647.59	2300.18	1968.7	4649.8
mdx-XistΔhs Medium	16 weeks	1	835.85	8513.96	7796.19	3176.44	7309	13.89	7333.19	525.25	44.86	3993.94	135.65	37.71	7241.07	898.78	2559.45	4398.22	5494.21
mdx-XistΔhs Medium	16 weeks	2	329.54	7209.8	6419.73	1096.39	4667.23	101.64	6561.61	339.2	26.14	2810.58	124.75	15.01	8054.58	3179.75	4413.35	6402.58	3909.75
mdx-XistΔhs Medium	16 weeks	3	132.8	7102.13	6488.33	2173.99	3439.98	13.49	7005.44	364.78	36.92	4147.34	126.59	16.21	7333.63	2212.85	3567.43	4403.77	4695.63
mdx-XistΔhs Medium	16 weeks	4	174.26	6700.55	6093.92	1898.12	4249.32	12.74	6758.44	439.77	42.6	3172.7	135.12	18.65	7804.48	3687.49	5255.77	5128.42	4910.18
mdx-XistΔhs Medium	16 weeks	5	130.6	6839.76	5769.31	1562.75	4576.91	5.12	6282.56	222.49	10.8	1882.49	54.56	13.92	6612.67	1294.37	3104.21	2983.81	3223.05
mdx-XistΔhs Medium	20 weeks	1	174.9	7422.12	6689.46	1276.65	4401.27	4.91	7013.15	282.22	14.8	2769.84	70.21	6.89	8561.17	3384.32	4681.49	6666.95	4732.69
mdx-XistΔhs Medium	20 weeks	2	129.5	7268.63	6215.17	1519.72	4681.91	13.44	6858.76	209.94	20.75	2751.57	72.81	12.5	6943.81	898.89	2945.16	2840.38	4316.92
mdx-XistΔhs Medium	20 weeks	3	635.92	6954.16	6091.24	1449.13	5525.43	12.06	6627.98	305.92	25.02	1955.72	133.49	19.68	7744.27	2454.18	4036.73	6557.43	4708.45
mdx-XistΔhs Medium	20 weeks	4	1552.18	7583.93	7236.54	2273.05	6581.88	9.12	6969.34	617.98	25.57	4366.06	92.49	30.74	7099.63	2150.97	3503.55	5737.36	5817.98
mdx-XistΔhs Medium	20 weeks	5	464.94	7496.57	7015.73	2199.94	5585.14	9.34	6687.53	340.42	20.31	3735.16	97.5	12.03	7175.7	1841.38	3491.79	4809.75	4779.38
mdx-XistΔhs Medium	24 weeks	1	124.98	6498.68	5977.35	992.91	2696.52	1.88	6280.95	217.86	3.24	2084.18	23.89	1.74	8080.58	2164.38	3273.63	6276.11	4277.94
mdx-XistΔhs Medium	24 weeks	2	143.54	7300.7	6450.53	1276.4	2566.49	20.38	7075.43	252.47	16.17	2687.89	66.51	11.93	7563.3	1245.52	3027.8	5036.99	4327.12
mdx-XistΔhs Medium	24 weeks	3	544.79	8242.06	7829.44	2846.19	6128.56	14.98	7379.94	953.89	23.14	5148.15	85.96	18.11	7739.09	2127.36	3716.48	6303.36	6287.16
mdx-XistΔhs Medium	24 weeks	4	132.71	6471.45	5523.17	953.32	3883.78	5.77	6276.68	161.73	14.76	1502.79	45.82	7.9	6633.34	1071.3	2477.39	2065.7	3824.32
mdx-XistΔhs Medium	24 weeks	5	179.08	6143.68	5660.48	1219.49	3219.06	8.74	6364.69	175.62	18.1	1709.73	74.69	6.97	7181.25	1848.98	3685.53	5040.11	4233.39
mdx-XistΔhs Medium	28 weeks	1	56.19	5680.64	4308.89	1255.68	2249.67	24.86	6130.08	146.35	28.47	1033.4	117.87	11.74	7328.96	2043.94	3699.39	2666.97	2906.52
mdx-XistΔhs Medium	28 weeks	2	64.46	4831.65	4007.55	812.31	2082.39	15.94	5253.62	150.26	11.48	911.64	67.24	5.56	7122.4	2070.51	3559.66	5167.19	3320.22
mdx-XistΔhs Medium	28 weeks	3	122.91	5385.75	4845.1	602.7	2925.95	18.03	5917.1	202.44	10.01	1671.09	58.28	5.03	7306.02	2003.61	2476.86	5683.71	3897.49
mdx-XistΔhs Medium	28 weeks	4	304.5	6377.57	5703.28	908.08	3255.42	9.1	6042.68	186.75	14.55	1571.89	65.94	10.51	7240.94	1448.55	2806.68	5177.98	3720.34
mdx-XistΔhs Medium	28 weeks	5	126.44	6436.15	5734.88	1836.78	4701.06	15.13	6254.85	225.15	20.2	1957.89	92.19	11	7986.13	3215.51	4769.78	5096.01	4674.52
mdx-XistΔhs Medium	32 weeks	1	54.13	3962.26	3407.33	536.15	1546.51	1.91	5003.51	81.74	5.92	795.82	36.89	2.67	6691.93	1011.74	2452.49	3743.7	2832.32
mdx-XistΔhs Medium	32 weeks	2	193.59	5881.07	5351	675.5	4138.89	8.48	5663.18	158.26	6.25	1662.44	31.75	4.7	6499.35	1362.77	2241.13	3835.68	3493.49
mdx-XistΔhs Medium	32 weeks	3	344.43	7691.09	6917.49	1662.13	5251.32	8.5	7292.48	341.21	17.46	2307.21	57.87	11.87	7415.64	912.59	2912.4	3371.26	4965.54
mdx-XistΔhs Medium	32 weeks	4	893.46	6468.17	6195.12	636.69	4255.76	3.03	6761.37	216.41	7.6	1263.85	40.29	7.7	7249.37	1210.51	2351.77	6108.98	4077.16
mdx-XistΔhs Medium	32 weeks	5	852.39	6577.35	5857.42	949.72	4216.51	5.19	6651.46	371.88	13.78	1524.58	68.3	9.41	7550.6	3099.21	4304.83	6892.83	4543.73
mdx-XistΔhs Medium	40 weeks	1	131.23	6072.23	5292.08	1474.83	2978.57	45.01	5661.11	368.37	39.49	2313.08	155.87	14.07	6713.86	2609.86	4277.75	3993.85	3614.07
mdx-XistΔhs Medium	40 weeks	2	459.71	6752.63	5853.85	1990.03	5277.11	14.48	5785.22	678.51	37.03	3074.68	120.7	24.77	6466.32	1986.38	3315.81	3882.6	4602.59
mdx-XistΔhs Medium	40 weeks	3	68.56	5271.18	4184.85	973.45	2987.3	8.9	5237.44	285.4	24.27	1117.74	85.2	10.97	5879.98	1981.07	3523.34	2917.18	3034.15
mdx-XistΔhs Medium	40 weeks	4	178.1	5951.43	5147.34	1572.14	4219.85	20.77	5846.92	443.05	42.98	1504.15	180.5	21.33	7009.45	3139.63	4409.22	4536.64	4051.39
mdx-XistΔhs Medium	48 weeks	1	127.12	4939.9	3991.94	1108.88	3853.37	13.66	5027.83	222.05	23.27	1009.44	89.39	15.64	6459.2	1631.15	3273.07	3584.12	3618.39
mdx-XistΔhs Medium	48 weeks	2	27.07	3976.08	3227.46	807.12	1681.48	11.59	4639.42	151.27	18.55	826.39	79.57	6.9	6506.87	1307.97	3466.76	1725.89	2381.95
mdx-XistΔhs Medium	48 weeks	3	65.79	5542.78	4785.35	1007.13	3993.79	11.21	5317.65	354.8	18.01	1472.3	74.23	13.37	6386.77	1493.37	3179.63	2602.1	3270.62
mdx-XistΔhs Medium	48 weeks	4	67.56	4199.04	3351.39	836	3206.21	7.48	4420.75	195.47	19.08	857.98	73.03	13.53	5872	1172.71	2996.02	1614.22	2784.11
mdx-XistΔhs Medium	48 weeks	5	68.61	4270.26	3763.04	839.22	1885.18	8.22	5937.49	270.46	17.84	973.29	69.81	5.07	6960.49	3583.24	4947.95	5477.27	3881.93
mdx-XistΔhs High	4 weeks	1	311.96	6932.92	6345.31	1533.07	4009.76	3.07	5788.51	80.48	7.97	1965.39	64.45	27.45	7095.72	2339.21	4339.57	5195.83	3969.08
mdx-XistΔhs High	4 weeks	2	111.7	5967.48	5160.18	775.87	2743.35	2.29	4809.87	55.01	4.12	1057.62	42.53	23.47	6329.89	1298.77	3277.97	3247.23	3548.61
mdx-XistΔhs High	4 weeks	3	77.26	5490.32	4536.6	1370.02	3155.42	3.43	5588.11	73.22	9.61	630.84	46.14	28.16	7109.4	2054.98	3974.38	3239.97	3457.72
mdx-XistΔhs High	4 weeks	4	231.34	7060.73	6090.07	1495.87	4571.37	7.23	6425.82	123.22	15.25	1419.31	70.42	43.76	7523.03	3313.74	5295.11	5348.96	4198.82
mdx-XistΔhs High	8 weeks	1	198.76	6000.71	5532.6	1088.89	3419.88	2.94	5200.64	66.22	7.83	1148.35	56.56	7.63	6814.11	2317.38	4172.37	5304.82	4087.46
mdx-XistΔhs High	8 weeks	2	40.73	4842.38	3701.48	820.42	2010	1.44	4451.56	24.51	4.81	539.44	15.56	2.29	5351.13	585.36	2544.98	911.75	1789.73
mdx-XistΔhs High	8 weeks	3	184.48	6971.09	6233.71	1374.89	5096.37	3.02	5859	85.05	7.73	1473.75	22.59	15.4	6689.29	1160.61	3799.49	2938.12	3714.32
mdx-XistΔhs High	8 weeks	4	188.44	6113.54	5397.02	1290.39	3711.18	11.58	5379.88	126.31	12.39	996.61	59.51	13.94	6532.86	1795.7	3781.27	3838.17	3529.18
mdx-XistΔhs High	12 weeks	1	102.17	6921.69	6175.11	1229	3280.67	6.11	6732.23	182.14	20.7	2306.66	79.06	13.73	7823.8	2806.68	4510.03	4051.1	4554.73
mdx-XistΔhs High	12 weeks	2	106.5	7049.16	5896.86	1466.51	4178.84	11.25	6889.17	269.48	24.58	2038.97	108.48	12.54	8172.02	3448.91	4797.19	4669.47	4504.71
mdx-XistΔhs High	12 weeks	3	711.73	8096.72	7589.84	2342.15	6928.5	5.4	7231.7	398.53	15.16	3693.14	72.06	42.29	8316.15	3501.7	4606.17	7441.75	6013.04
mdx-XistΔhs High	12 weeks	4	50.9	7236.57	6164.72	1257.65	2370.93	5.37	5911.26	204.76	14.05	1814.59	66.69	5.94	7240.05	745.57	3532.66	2241.93	3372.45
mdx-XistΔhs High	12 weeks	5	127.14	6924.82	5709.24	1428.45	4538.23	8.7	6391.27	216.43	27.29	2264.52	88.26	16.49	6866.06	1724.13	3330.85	2385.49	3643.35
mdx-XistΔhs High	16 weeks	1	67.15	6284.37	5038.6	1217.61	3116.67	13.53	6106.64	140.81	17.56	1822.21	62.34	8.46	6996.42	1550.63	3227.16	2674.18	3280.07
mdx-XistΔhs High	16 weeks	2	43.48	6315.59	5166.58	1341.76	2666.51	6.82	6810.96	135.53	25.97	1570.01	57.93	17.34	7597.05	1624.68	4268.46	3013.85	3992.41
mdx-XistΔhs High	16 weeks	3	60.78	7320.35	6392.04	1338.16	2827.3	8.44	7070.13	171.61	20.86	2684.06	83.92	5.32	7706.9	1880.65	3760.01	3462.74	4333.88
mdx-XistΔhs High	16 weeks	4	316.74	7468.92	6826.59	1564.67	5290.9	8.84	6754.31	336.52	18.92	2962.3	63.14	13.61	7045.01	995.6	2966.71	3831.8	4354.44
mdx-XistΔhs High	16 weeks	5	1254.53	6513.58	5877.77	1064.26	4311.88	4.41	6255.86	321.59	10.41	2281.03	42.81	6.59	7157.4	1929.99	3156.63	6490.07	4391.37
mdx-XistΔhs High	20 weeks	1	258.58	5225.24	4502.61	686.18	2785.35	17.59	6125.03	286.01	15.24	1156.41	99.99	10.48	7730.54	3110.37	4813.83	6585.13	3903.36
mdx-XistΔhs High	20 weeks	2	196.76	6820.8	6247.46	879.59	4086.03	1.66	5906.76	198.12	3	2160.23	15.8	3.34	6342.89	945.73	2406.84	4048.32	3981.74
mdx-XistΔhs High	20 weeks	3	1212.53	8651.99	8053.59	3003.25	6991.17	14.37	7722.41	780.53	31.23	5456.95	108.07	26.11	8001.4	2402.7	3940.82	5348.75	6303.35
mdx-XistΔhs High	20 weeks	4	188.49	7013.03	6661.09	1013.97	2740.81	21.31	6829.41	240.78	13.2	3008.1	76.42	3.85	6713.18	1376.64	3236.91	4884.77	4510.2
mdx-XistΔhs High	20 weeks	5	58.61	6261.4	5513.43	1258.71	2579.06	7.38	5917.8	192.47	13.08	2230.62	54.89	5.16	6940.64	1168.02	3176.95	3092.36	3699.28
mdx-XistΔhs High	24 weeks	1	252.22	6012.22	4650.38	985.32	4303.25	10.54	5672.75	265.47	22.92	1068.07	116.66	22.09	6989.5	1575.05	3109.91	3293.95	3600.07
mdx-XistΔhs High	24 weeks	2	326.27	6983.58	6195.69	1237.1	5233.54	14.05	6272.24	290.4	17.38	2220.15	65.1	13.44	6945.92	1138.82	3275.8	3902.61	4621.21
mdx-XistΔhs High	24 weeks	3	157.16	6480.99	5388.31	700.82	3819.17	11	5820.25	170.8	11.9	1616.85	60.04	9.09	6477.37	931.88	2510.82	3224.62	3129.81
mdx-XistΔhs High	24 weeks	4	195.91	7160.04	6584.34	1073.88	4622.99	4.3	6790.21	254.84	8.92	2196.32	38.04	5.47	8305.9	3081.62	4906.77	6636.44	4951.44
mdx-XistΔhs High	24 weeks	5	444.24	6995.21	6481.65	1297.99	4306.36	15.85	7131.14	309.5	17.13	2543.8	70.47	8.19	8173.52	3040.46	4084.84	6667.64	5043.73
mdx-XistΔhs High	28 weeks	1	336.22	6274.73	5689.16	1003.89	4018.87	2.49	5956.01	205.35	6.22	1994.54	30.77	3.91	6261.82	1581.3	2332.9	4612.41	3742.67
mdx-XistΔhs High	28 weeks	2	303.74	6690.51	5883.28	1116.07	3820.99	6.7	6231.32	241.93	15.23	1834.55	71.03	7.95	7128.1	1214.99	2603.11	3731	3989.7
mdx-XistΔhs High	28 weeks	3	650.47	7590.84	6577.38	1778.09	5784.39	15.77	6824.36	401.18	27.48	2748.03	111.76	21.79	7002.19	1550.27	3071.77	4323.16	4656.03
mdx-XistΔhs High	28 weeks	4	64.25	5491.65	4647.71	515.87	2003.83	3.95	5397.54	149.77	9.24	1200.46	49.81	2.97	6549.48	1046.09	2410.61	3501.89	3231.34
mdx-XistΔhs High	28 weeks	5	236.41	6251.53	5447.87	919.15	3230.95	5.77	6162.02	118.24	13.36	1465.12	48.93	6.47	7335.07	1577.76	3547.88	5219.39	4580.57
mdx-XistΔhs High	32 weeks	1	651.85	6734.18	6232.26	1173.62	4966.79	14.47	6212.9	349.65	9.94	2416.63	40.91	7.16	7399.38	1492.11	3817.72	5289.95	4287.52
mdx-XistΔhs High	32 weeks	2	152.39	4091.9	3491.83	423.51	2286.22	1.32	4685.62	87.16	2.91	642.61	29.18	1.76	6328.05	860.3	1599.47	4356.37	2922.16
mdx-XistΔhs High	32 weeks	3	471.06	6999.25	6203.8	1315.22	5030.74	8.29	6529.47	274.61	15.03	1543.81	65.19	9.18	7364.65	3491.57	4744.52	5966.33	4296.1
mdx-XistΔhs High	32 weeks	4	194.16	6223.81	5512.16	516.36	3969.8	1.68	6467.83	181.21	3.9	1781.66	25.38	2.46	5556.24	907.73	2609.36	3368.74	3881.17
mdx-XistΔhs High	32 weeks	5	66.69	5463.81	4564.62	820.82	2293.34	12.07	5846.85	140.24	5.35	969.07	31.23	2.47	6569.83	1405.71	2977.37	2948	3902.14
mdx-XistΔhs High	40 weeks	1	514.41	5516.54	5155.82	1148.29	3583.62	30.68	6097.18	601.68	11.95	1731.46	69.42	5.94	7220.88	4158.19	5081.42	6500.35	5908.28
mdx-XistΔhs High	40 weeks	2	181.94	5324.25	4937.13	1081.61	3778.81	16.3	5668.23	408.22	34.59	1485.16	121.45	19.12	6335.87	2822.76	4420.31	4875.17	3627.34
mdx-XistΔhs High	40 weeks	3	174.55	6352.6	5363.58	1112.43	4165.04	8.21	5481.32	444.55	25.89	1699.78	84.12	11.95	6665.77	1275.91	2633	3491.78	3696.8
mdx-XistΔhs High	40 weeks	4	136.44	5615.49	5146.94	1107.7	3321.94	12.08	5925.68	402.87	28.97	1872.03	101.27	11.92	7083.63	2681.37	4400.96	4264.4	4020.14
mdx-XistΔhs High	40 weeks	5	122.15	5116.24	4426.72	890.48	2887.05	15.33	5313.67	336.88	19.35	1455.98	65.41	9.12	5957.1	1394.16	3486.11	3279.55	3887.98
mdx-XistΔhs High	48 weeks	1	99.93	5787.47	4899.53	871.95	3378.08	7.97	5594.65	300.31	19.58	1355.83	81.56	8.95	7154.13	1856.1	3154.44	4030.43	3509.78
mdx-XistΔhs High	48 weeks	2	336.09	5946.35	5250.48	1493.43	4790.31	13.37	5623.79	369.88	29.51	1377.26	125.39	22.13	6802.85	2791.3	3855.95	5298.76	4105.62
mdx-XistΔhs High	48 weeks	3	148.17	5193.87	4567.41	916.1	3216.19	14.98	5569.83	318.49	31.31	1081.08	121.44	11.95	6508.06	3513.99	4795.14	4659.38	3993.03
mdx-XistΔhs High	48 weeks	4	67.4	4993.99	4390.34	790.72	2510.18	10.23	5164.28	215.3	15.62	1319.62	71.19	7.39	6768.46	1478.58	3784.59	4236.75	3447.03
mdx-XistΔhs High	48 weeks	5	43.53	4394.58	3677.06	1102.59	1864.02	7.57	5067.25	257.26	22.91	1042.12	82.65	7.93	6160.53	2347.89	4016.28	3516.73	3405.07
C57	4 weeks	1	34.52	1635.44	1286.13	2035.93	2269.97	5.43	6476.87	234.97	33.3	352.93	94.51	75.75	7438.06	3454.27	5783.93	5166.97	5592.98
C57	4 weeks	2	18.36	867.48	657.51	1890.89	1019.27	3.74	6330.08	198.09	37.39	245.6	60.82	40.34	7155.36	2173.81	4892.11	4872.97	5437.08
C57	4 weeks	3	15.99	1399.74	884.27	1281.16	1258.5	3.15	5956.81	115.92	26.2	300.65	58.7	19.9	6997.05	2419.39	4647.83	2802.71	4034.42
C57	4 weeks	4	1.6	164.22	106.02	1416.6	179.44	2.23	6472.05	89.49	42.7	146.05	34.38	20.16	7640.08	2726.25	5099.52	4710.15	4577.79
C57	4 weeks	5	0.32	75.17	54.09	645.38	63.56	7.06	5763.39	75.86	9.09	136.92	32.68	1.12	8087.91	2155.54	4586.96	4507.79	4145.4
C57	8 weeks	1	51.11	2934.91	2420.95	627.17	2366.49	7.25	5954.95	144.92	21.67	383.58	87.38	17.13	7925.89	3915.49	6177.19	5764.74	3449.87
C57	8 weeks	2	52	2336.82	1895.57	2086.2	2466.22	3.19	5968.17	120.76	12.82	285.74	53.54	40.21	7260.63	2223.73	4809.29	5344.11	5296.77
C57	8 weeks	3	11.22	1392.9	996.56	1376.81	851.99	4.54	5835.57	121.19	23.88	174.79	90.83	9.54	7532.4	2237.52	5532.15	4376.46	4226.94
C57	8 weeks	4	4.98	680.53	545.54	668.64	494.63	1.76	5115.91	97.25	6.66	271.78	31.12	6.82	6967.14	1471.57	4578.06	3811.81	3954.84
C57	8 weeks	5	5.42	487.78	336.56	446.49	435.33	0.71	4887.02	65.06	5.36	96.49	19.66	0.63	6680.02	1448.13	4142.35	3139.94	3504.49
C57	12 weeks	1	1.71	32.9	32.27	198.1	11.35	1	3119.8	97.9	2.17	150.23	16.18	1.84	5875.73	1931.29	2273.37	5218.74	2519.01
C57	12 weeks	2	2.08	291.95	235.47	272.06	162.23	0	2974.42	59.06	1.96	144.92	15.39	1.4	6837.25	1753.08	2037.38	4254.43	1841.75
C57	12 weeks	3	7.62	318.52	259.42	410.39	128.41	0.98	2894.54	70.9	3.17	138.23	16.37	3.42	6078.43	1662.27	1791.65	3646.27	2370.02
C57	12 weeks	4	20.28	378.54	311.27	157.58	281.23	0.8	2178.89	47.48	0.91	73.21	10.92	2.05	5482.41	863.51	1179.07	4281.15	1646.86
C57	12 weeks	5	8.96	1184.11	820.6	459.58	594.59	0.79	4754.32	71.95	3.33	172.79	13.5	0.33	6612.94	1155.03	3714.4	3038.06	3196.36
C57	16 weeks	1	19.15	1227.17	966.22	895.26	847.24	11.23	5045.76	62.58	7.54	198.78	27.77	2.37	7550.94	2001.68	4332.12	3933.04	4637.22
C57	16 weeks	2	5.58	385.53	289.09	1385.93	291.17	5.02	5480.55	79.24	15.32	226.25	65.41	2.07	7081.57	3103.01	5339.1	4346.38	4323.78
C57	16 weeks	3	23.95	2590.79	1948.49	1085.88	1737.34	4.04	5146.44	49.84	13.46	301.68	58.06	4.79	7447.96	3271.32	4976.99	4270.58	4286.83
C57	16 weeks	4	0	70.23	58.71	350.16	18.04	1.07	4256.89	39.52	4.29	240.91	16.42	0.23	6813.6	1180.32	3816.52	5111.96	4445.04
C57	16 weeks	5	5.4	414.36	321.47	399.35	425.34	2.06	4124.71	34.12	7.09	127.19	18.94	1.77	6496.5	1074.46	3451.29	2422.75	3233.79
C57	20 weeks	1	34.56	1953.45	1515.4	2310.92	2530.84	5.5	5801.41	144.85	21.74	286.99	84.21	11.58	7607.26	3117.05	5574.55	4528.64	5089.26
C57	20 weeks	2	74.24	1768.72	1557.29	1064.28	2013.57	1.61	5612.21	110.91	5.68	458.8	29.67	1.58	7690.43	3260.43	5439.88	6369.27	5417.87
C57	20 weeks	3	13.19	789.42	629.98	444.54	720.52	2.09	4201.47	58.07	7.87	119.04	48.63	1.75	5977.32	1670.86	3641.86	4207.59	2984.46
C57	20 weeks	4	33.82	1476.81	1266.28	949.66	1003.81	1.89	5337.04	100.39	4.64	287.67	19.5	1.09	7942.64	2701.88	5015.51	6077.62	5016.81
C57	20 weeks	5	20.24	541.4	480.74	519.94	784.45	3.08	5118.39	82.25	7.86	155.22	53.18	2.01	7314.48	3842.12	5309.47	6113.23	3964.91
C57	24 weeks	1	9.86	278.14	227.33	78.94	361.42	0.72	2310.95	57.01	2.51	70.63	22.97	1.98	6311.48	1258.8	1641.64	4311.3	1146.81
C57	24 weeks	2	2.48	162.17	140.76	178.7	126.29	1.18	3176.77	84.61	3.26	154.44	15.63	2.06	6484.26	1713.18	2021.03	3597.19	1835.31
C57	24 weeks	3	9.75	987.57	718.51	189.41	742.52	0.88	2875.26	46.64	3.43	133.6	17.97	2.44	6604.64	1201.56	1802.27	3185.21	1576.91
C57	24 weeks	4	17.47	974.83	835.35	168.6	1334.52	2.09	2894.98	73.19	3.15	203.34	19.78	3.65	6494.4	1630.51	1863.47	3468.13	1819.02
C57	24 weeks	5	4.08	44.73	28.92	422.74	39.41	1.28	4676.25	59.2	2.96	132.62	16.12	0	7423.69	2415.35	4583.33	6302.02	4622.85
C57	28 weeks	1	0	32.01	18.53	1065.03	27.89	0.79	5318.76	65.39	3.36	275.58	13.21	0.48	7550.61	2695.28	4883.64	6139.04	5152.29
C57	28 weeks	2	0.02	99.08	76.34	976.35	59.89	2.45	4943.06	55.29	9.13	157.49	32.85	1.43	7001.52	2193.74	4543.23	3702.48	3990.01
C57	28 weeks	3	10.93	294.72	234.75	1351.39	698.05	3.3	5900.85	213.61	10.03	476.97	41.48	1.69	7380.72	3878.96	5738.23	5962.7	5520.07
C57	28 weeks	4	1.67	458.14	294.04	811.03	179.56	4.38	5600.08	87.33	20.04	170.93	64.69	2.11	7157.18	2513.87	5494.3	3380.37	3263.06
C57	28 weeks	5	1.22	319.06	222.25	549.62	169.36	1.45	4590.49	64.81	5.17	180.35	26.7	0.67	7203.64	1802.7	4660.91	4268.25	3556.44
C57	32 weeks	1	2.17	153.34	122.16	680.75	329.15	1.3	4172.04	68.92	2.81	131.66	11.62	0.41	6945.26	1513.91	4231.84	3112.81	4080
C57	32 weeks	2	6.9	135.02	104.19	851.01	75.54	3.27	5259.54	28.91	7.57	200.56	54.6	0	7663.58	1809.59	4742.34	4260.48	3894.87
C57	32 weeks	3	17.6	1177.56	980.2	519.03	911.3	2.19	4603.54	42.66	4.59	136.67	33.75	1.19	6962.69	2046.6	3876.93	3851.46	3979.03
C57	32 weeks	4	9.36	1098.58	842.66	669.13	494.21	6.92	4083.39	161.23	8.48	306.24	33.68	7.2	6630.32	2052.51	3578.53	3635.19	2692.9
C57	32 weeks	5	1.52	71.15	56.91	430.97	44.95	1.64	4023.66	31.73	5.74	176.49	25.85	1	6844.15	1598.78	3714.34	2408.61	3133.23
C57	40 weeks	1	14.25	826.54	628.53	705.48	580.31	3.1	4699.27	45.32	9.65	70.72	59.41	2.04	6916.87	1433.93	3858.12	3241.66	3955.23
C57	40 weeks	2	9.66	430.02	331.32	816.06	313.77	1.59	4677.85	87.35	5.71	124.1	28.49	1.35	7007.94	1424.43	3779.94	4288.31	4748.72
C57	40 weeks	3	78.73	3866.62	3324.23	1112.76	3178.03	3.58	5686.4	80.74	16.64	548.95	50.23	8.69	6988.47	2753.52	5319.66	5019.94	4853.88
C57	40 weeks	4	6.14	283.41	241.28	502.29	465.58	1.49	4148.27	48.58	1.92	187	11.41	0.37	7469.81	1296.37	4022.94	3438.27	3485.64
C57	40 weeks	5	5.91	1238.99	961.06	438.07	804.2	1.8	4487.92	51.07	5.37	227.3	28.68	0.79	7278.89	1766.84	4507.37	3516.41	4274.42
C57	48 weeks	1	3.38	18.54	14.92	185.47	10.18	0.7	3146.56	99.7	2.55	125.34	21.37	2.69	6335.64	2282.42	2442.3	5493.76	2504.48
C57	48 weeks	2	17.2	1049.35	874.44	205.86	643.94	1.61	2427.31	57.58	2.42	139.35	16.35	2.19	6688.47	1462.93	1624	4092.53	1816.77
C57	48 weeks	3	6.5	411.63	351.95	199.77	581.7	1.1	3395.14	71.47	3.57	158.18	16.73	1.58	6632.51	1851.39	2713.85	4054.59	1389.5
C57	48 weeks	4	1.51	14.31	11.88	128.29	4.35	0.94	2009.3	43.8	1.12	75.58	8.66	1.24	5836.02	1329.74	1501.13	4707.76	1420.76
C57	48 weeks	5	69.97	2085.04	1803.96	480.8	1855.78	0.9	4981.62	54.01	1.32	333.69	11.49	0.13	7050.57	2283.42	4103.51	4038.24	4064.89
C57	80 weeks	1	9.73	675.27	515.91	206.97	91.51	0.75	2985.33	73.15	2.19	274.82	12.7	2	5538.18	1340.57	1832.69	2057.02	1831.8
C57	80 weeks	2	13.58	719.82	529.11	205.04	43.56	1.1	3428.88	72.03	2.58	236.25	14.89	2.32	6094.35	1449.33	1777.21	2467.76	2133.23
C57	80 weeks	3	7.57	615.46	477.2	179.76	106.02	1.37	3872.79	114.7	2.6	196.22	11.47	2.59	5525.92	1428.66	2169.09	2579.16	2429.04
C57	80 weeks	4	9.57	993.78	747.47	132.92	132.22	0.62	3111.85	63.74	2.21	225.98	10.82	2.17	5956.48	1703.35	1981	1003.34	2298.04
XistΔhs	4 weeks	1	12.61	913.91	705.6	609.99	633.07	6.23	4759.69	73.63	21.93	124.03	85.34	25.59	6794.19	1192.43	3314.92	3430.86	3470.93
XistΔhs	4 weeks	2	30.87	1452.04	1168.64	1049.64	1201.17	6.16	5847.69	123.48	18.26	444.73	62.42	4.41	7204.84	2569.62	4847.62	4461.32	4360.46
XistΔhs	4 weeks	3	4.77	125.92	87.88	944.94	40.69	8.8	5091.08	83.42	19.07	171.64	119.66	3.83	7504.78	2839	5303.88	4144.84	3522.32
XistΔhs	4 weeks	4	20.96	1602.54	1261.8	1553.83	1312.36	8.19	6143.96	153.32	30.43	282.05	92.79	25.43	7491.76	2103.74	4797.13	5497.72	5502.01
XistΔhs	4 weeks	5	9.29	298.73	262.39	1229.12	264.62	4.06	5856.97	120.99	10.37	387.73	51.37	2.26	7920.25	2637.1	5334.75	6297.32	5378.66
XistΔhs	8 weeks	1	126.39	3790.05	3301.36	1724	3469.21	11.15	6346.19	129.3	27.61	461.13	131.06	21.17	8076.35	3953.11	5729.64	6411.59	5429.69
XistΔhs	8 weeks	2	6.5	171.64	163.75	1149.89	59.66	3.86	5565.55	157.19	17.6	271.05	65.64	2.82	7773.14	1993.91	4742.45	5058.25	5385.69
XistΔhs	8 weeks	3	1.84	61.48	57.77	610.26	30.19	3.26	4240.53	84.36	16.17	67.5	36.55	1.2	6821.93	1146.26	3254.18	3704.07	3761.49
XistΔhs	8 weeks	4	15.49	999.88	720.82	1736.56	502.99	7.01	5222.27	82.83	23.26	232.83	104	11.78	6462.58	1714.86	4328.15	3478.14	4395.11
XistΔhs	8 weeks	5	5.79	112.09	98.47	1210.85	33.2	6.08	5844.35	99.42	15.16	435.49	82.14	2.68	7414.46	3418.07	5699.18	4906.07	4710.48
XistΔhs	12 weeks	1	17.89	924.28	724.49	1145.6	913.2	5.7	5328.77	88.49	20.77	192.67	78.46	7.05	6762.75	2100.74	4237.3	4421.47	4425.5
XistΔhs	12 weeks	2	32.82	1343.48	1179.09	2426.45	29.37	2.89	6289.54	138	4.62	362.06	29.09	0.88	8163.26	3476.79	6050.24	6878.1	6295.02
XistΔhs	12 weeks	3	11.06	772.9	600.55	570.8	291.75	5.82	4856.94	96.32	13.04	171.04	72.16	4.34	7578.3	2259.69	4518.07	4759.71	3436.07
XistΔhs	12 weeks	4	3.28	207.19	145.53	976.18	130.94	11.13	5907.56	157.44	25.53	290.23	127.69	5.64	7907.55	3346.94	5815.13	5496.22	4474.39
XistΔhs	12 weeks	5	16.82	608.05	492.99	467.24	457.01	3.92	3475.62	44.18	5.75	118.66	50.62	2.4	7147.8	1444.82	3432.76	4361.17	3321.53
XistΔhs	16 weeks	1	1.99	81.11	57.54	907.77	26.9	8.39	5536.89	119.25	16.57	176.9	90.5	3.34	7506.44	3143.39	5250.85	5627.76	4313.17
XistΔhs	16 weeks	2	9.06	349.77	288.56	1055.35	191.8	6.53	5586.94	149.07	12.94	374.42	70.31	2.82	7276.92	3975.48	5670.47	6110.2	4759.91
XistΔhs	16 weeks	3	14	893.73	694.2	728.41	369.42	6.46	4665.98	109.1	11.07	241.65	80.81	3.33	7281.2	2383.56	4766.1	4159.08	3420.96
XistΔhs	16 weeks	4	6.31	68.74	57.09	409.18	19.18	5.65	4562.91	81.1	9.06	432.31	67.97	2.95	7439.67	1644.39	5215.03	4467.35	2847.01
XistΔhs	16 weeks	5	18.49	1058.19	938.32	626.36	683.05	6.09	4900.69	69.84	6.74	214.7	35.99	2.3	7695.9	1539.73	3976.8	5521.3	4494.97
XistΔhs	20 weeks	1	3.92	249.29	227.21	951.43	188.06	2.67	5050.55	127.81	5.32	184.3	32.27	1.73	7696.52	1839.66	4081.43	6373.11	5346.23
XistΔhs	20 weeks	2	1.51	176.53	160.36	494.27	39.42	3.79	5485.82	98.76	9.24	253.71	42.9	1.62	7844.57	1883.5	4238.94	5571.8	5043.29
XistΔhs	20 weeks	3	21.52	661.02	554.98	866.26	278.31	3.46	5637.64	121.7	9.91	127.06	38.92	6.61	7659.05	1881.49	4479.7	5665.27	5022.08
XistΔhs	20 weeks	4	4.48	191.07	130.97	187.32	112.37	7.82	4860.91	113.78	16.25	97.54	128.1	4.01	7523.18	2900.58	5008.27	5889.89	1150.07
XistΔhs	20 weeks	5	11.48	620.07	484.26	692.78	331.54	3.91	4648.21	74.11	10.31	182.52	53.93	2.62	6650.63	1514.89	3459.45	3057.13	3886.28
XistΔhs	24 weeks	1	7.69	128.42	120.1	515.45	20.59	1.6	4614.03	94.22	3.14	303.02	23.75	0.87	6800.39	2278.34	4119.49	4925.4	4997.03
XistΔhs	24 weeks	2	14.62	470.94	349.41	371.59	141.46	3.69	4076.53	46.19	5.84	111.58	74.07	1.1	6596.24	1165.52	3078.43	3038.68	3047.44
XistΔhs	24 weeks	3	2.55	136.32	119.33	612.24	36.87	3.57	4969.34	114.97	7.26	325.42	31.81	1.64	7617.66	1605.92	4403.74	3718.82	4897.38
XistΔhs	24 weeks	4	5.46	158.69	140.76	459.38	39.12	3.23	3864.92	123.32	6.17	238.75	54.53	1.84	6364.3	1449.45	3174.28	5616.62	4050.69
XistΔhs	24 weeks	5	5.22	119.37	117.76	508.79	60.95	1.44	5454.75	115.75	3.29	292.66	18.46	1.05	7528.01	2399.95	4165.06	6817.49	5674.24
XistΔhs	28 weeks	1	46.28	1048.19	908.25	719.77	616.6	2.49	5529.64	132.61	6.21	298.75	26.25	19.39	7456.21	2384.42	4553.72	6286.03	5671.72
XistΔhs	28 weeks	2	95.61	2393.97	2086.48	484.36	1345.44	2.03	4982.06	64.01	3.22	225.43	14.64	1.15	7102.85	1547.33	3357.55	5134.39	5145.62
XistΔhs	28 weeks	3	25.33	1035.3	822.99	609.95	448.79	3	3794.57	64.9	8.6	134.48	44.74	3.24	7085.67	1311.87	3394.37	4040.12	4164.85
XistΔhs	28 weeks	4	5.14	708.91	545.31	652.53	167.47	2.27	4023.37	39.42	4.35	223.62	27.77	1.28	6859.38	1127.39	3969.19	2812.72	3736.44
XistΔhs	28 weeks	5	377.38	7011.09	6301.27	1701.01	5086.83	7.53	6036.67	144.86	8.91	1308.72	35.75	5.86	7568.94	2007.19	4164.03	5013.44	4939.98
XistΔhs	32 weeks	1	50.42	1531.75	1252.94	1011.23	476.77	4.18	5414.14	107.59	8.94	244.09	41.88	2.92	8498.17	2673.17	5278.14	6074.27	4916.99
XistΔhs	32 weeks	2	39.83	1332.45	1189.97	943.15	1662.34	2.89	6139.6	129.15	5.54	299.53	28.94	7.98	8112.49	4024.87	5729.43	7322.59	6084.12
XistΔhs	32 weeks	3	2.58	126.55	104.44	453.04	58.8	3.13	4664.41	138.72	5.74	200.97	39.05	1.34	7980.87	2056.24	4240.51	5565.59	4046.59
XistΔhs	32 weeks	4	16.1	880.13	690.96	421.25	1117.12	2.12	4207.02	52.16	4.5	113.82	24.16	2.25	6554.15	1339.6	3785.91	4165.98	3796.5
XistΔhs	32 weeks	5	2.45	125.5	105.88	354.06	54.89	0.83	3127.1	61.31	1.19	51.77	10.87	0.43	6420.62	1137.37	2601.72	4328.95	2597.23
XistΔhs	40 weeks	1	50.67	2012.33	1596.7	688.61	1137.45	9.3	5588.9	120.44	8.33	245.08	57.62	3.29	7710.6	3751.63	5497.91	5831.34	4199.07
XistΔhs	40 weeks	2	0.48	86.99	74.1	422.36	102.89	1.42	3511.68	37.7	2.24	116.67	15.31	0.45	7235.58	1494.46	3233.82	4226.84	3281.86
XistΔhs	40 weeks	3	71.67	2366.22	1987.35	669.17	1208.58	2.5	5036.59	99.64	3.42	277.99	20.74	1.48	7500.04	2194.06	3992.85	6008.9	4476.74
XistΔhs	40 weeks	4	3.4	298.42	276.99	463.99	112.37	7.2	5420.18	47.55	2.92	108.83	22.62	0.46	8208.52	2065.26	4420.79	6648.07	3985.17
XistΔhs	40 weeks	5	3.66	123.76	110.81	550.42	101.22	0.99	5249.35	121.57	2.05	179.28	8.36	0.1	7727.28	2390.12	4599.08	7658.92	5200.64
XistΔhs	48 weeks	1	35.92	2229.16	1748.1	774.47	1847.88	4.77	5012.98	104.63	10.27	202.45	54.85	3.47	7523.54	2466.9	4972.76	5026.06	3913.97
XistΔhs	48 weeks	2	1.06	287.69	186.88	986.44	134.36	3.87	5157.19	65	13.71	133.82	72.98	1.36	7351.62	1810.77	4489.05	3774.26	3940.98
XistΔhs	48 weeks	3	10.22	794.94	579.72	942.65	769.6	9.21	5795.35	94.7	22.38	177.69	111.27	4.04	7414.16	2743.4	5053.85	4272.66	4119.54
XistΔhs	48 weeks	4	1.19	378.62	277.99	756.95	81.72	4.61	5669.82	144.56	19.21	208.45	75.82	1.84	7435.3	2908.35	5640.62	3689	3899.61
Calibrator	Phase 1	1	56.22	4310.81	3759.47	599.74	1672.66	7.51	4667.94	191.1	4.16	638.22	15.86	6.29	6293.44	1072.92	1720.1	2731.64	2618.1
Calibrator	Phase 2	1	432.74	6830.26	6546.78	1998.73	4580.62	14.31	6674.63	234.64	7.87	1381.68	26.72	2.82	7848.95	1533.41	4912.23	5876.43	6099.48
Calibrator	Phase 2	1	90.44	6782.04	5972.45	2597.67	3947.91	15.01	6511.79	216.15	36.97	1345.37	95.95	15.88	7090.21	1675.42	4876.91	3183.7	5168.14
Calibrator	Phase 2	1	306.53	7090.27	6663.6	1261.74	3500.75	14.84	6917.05	342.85	2.31	1666.35	9.26	1	8137.83	2063.47	3719.56	7520.94	5776.74
Calibrator	Phase 2	1	108.79	6071.95	5204.06	1969.12	3855.02	62.14	5725.4	520.45	42.17	2086.41	126.98	33.72	6640.04	1689.1	4224.82	3086.41	4484.93
Probe Limit of Detection	First profiling		0.65	0.72	4.62	0.71	1.12	0.89	0.66	1.05	0.9	2.43	1.04	2.45	0.8	0.81	0.68	1.53	0.92
Probe Limit of Detection	Second profiling		2.36	5.09	17.44	0.94	2.66	0.7	0.64	0.71	1.83	1.08	7.13	1.54	2.43	1.28	1.11	1.57	2.47

## Sheet: Normalized RFU
Strain	Age	Animal	mmu-miR-1a-3p	mmu-miR-133a-3p	mmu-miR-133b-3p	mmu-miR-193b-3p	mmu-miR-206-3p	mmu-miR-208a-3p	mmu-miR-22-3p	mmu-miR-30a-5p	mmu-miR-370-3p	mmu-miR-378a-3p	mmu-miR-483-3p	mmu-miR-539-5p	mmu-miR-16-5p	mmu-miR-17-5p	mmu-miR-92a-3p	mmu-miR-451a	mmu-miR-23a-3p
mdx	4 weeks	1	383.529	4163.37	3634.47	1589.74	4035.97	7.5614	4081.67	158.366	43.9778	614.527	55.8794	65.8689	4748.81	2630.86	3660.22	3923.35	3901.39
mdx	4 weeks	2	58.4828	3703.68	3172.82	1397.07	2043.59	13.0959	3949.11	139.356	43.591	515.453	112.861	49.4159	4887.96	2519.89	3712.62	3143.24	3101.56
mdx	4 weeks	3	27.6002	3607.76	2955.27	532.629	1520.58	8.52629	3943.26	68.6763	20.4404	592.691	94.6393	6.1082	5018.09	2437.96	3737.87	2560.93	1663.67
mdx	4 weeks	4	305.414	4849.69	4471.01	1549.98	3364.64	10.6936	4197.33	146.796	26.4774	1882.5	146.125	55.7736	5052.78	2433.63	3718.81	3804.21	3369.4
mdx	4 weeks	5	142.963	5032.72	4166.5	1359.87	3718.83	18.0693	4516.11	145.709	45.895	961.137	170.9	93.1742	5471.33	2214.87	3773.53	2788.4	2987.73
mdx	8 weeks	1	56.7074	3519.22	2911.25	1328.06	2381.49	11.8955	4243.4	165.342	42.1426	557.802	124.333	21.4321	5064.28	2398.87	3764.13	3304.22	3433.91
mdx	8 weeks	2	225.979	5683.67	4765.5	2063.77	4433.26	16.9938	4862.09	195.888	52.5677	1997.02	164.162	41.1544	5845.21	1994.24	3922.93	2354.07	3500.26
mdx	8 weeks	3	190.783	5892.71	4534.54	2625.87	3874.66	14.5424	5067.12	158.041	29.0407	1316.18	137.367	37.9375	6250.5	1739.78	4205.13	1560.7	2977.45
mdx	8 weeks	4	204.454	5174.82	4768.37	1772.38	3234.22	7.32221	4289.69	100.138	20.7473	1727.82	79.6771	19.9127	5179.51	2395.35	3685.8	4122.82	3988.43
mdx	8 weeks	5	433.563	8460.2	7505.97	3053.27	6855.44	15.6073	6974.1	250.419	33.8053	2908.37	154.814	48.0175	7992.62	1448.62	3949.52	3947.03	5017.62
mdx	12 weeks	1	1145.24	9075.42	8589.49	2383.4	6817.7	3.8748	8058.77	547.521	10.281	3893.1	57.4291	20.9579	8190.74	2215.62	2519.82	6510.01	5392.39
mdx	12 weeks	2	450.584	9347.97	8693.96	1661.15	6232.59	5.43353	7993.15	322.361	13.3343	2981.61	67.9548	16.3149	9631.41	1950.54	2434.14	6426.58	4333.39
mdx	12 weeks	3	110.487	9656.49	8439.61	1356.05	5520.29	5.59523	8999.53	283.745	13.5778	2686.98	68.5304	14.4282	9189.88	1678.15	2965.16	2200.06	3742.94
mdx	12 weeks	4	78.0156	8057.96	6704.92	1288.88	3742.07	3.91853	7035	198.742	11.6668	1970.67	49.4192	8.5599	8546.04	1901.09	2814.64	3248.03	2782.32
mdx	12 weeks	5	150.17	6841.8	5868.05	2131.23	4926.94	20.9814	5749.4	162.834	52.4625	2163.41	193.448	27.8232	6805.68	1511.32	4445.93	2913.22	3828.65
mdx	16 weeks	1	219.597	6460.63	5665.76	1307.02	4604.86	15.1084	5588.21	135.777	33.6604	1521.46	131.908	22.024	6591.65	1617.27	4289.55	3645.89	4219.15
mdx	16 weeks	2	259.924	5679.66	4808.85	1343.41	4447.38	16.2861	4910.09	148.787	37.3523	1370.8	144.629	28.5269	5533.6	2021.84	4087.27	3841.3	3697.85
mdx	16 weeks	3	190.423	5649.88	5248.3	2484.96	4128.87	14.5808	5046.39	205.899	45.5962	2530.73	141.345	18.818	5316.01	2093.3	4109.33	2777.43	4329.9
mdx	16 weeks	4	322.668	4780.47	4259.25	2398.34	4193.19	15.5022	4249.1	172.036	40.7099	1108.03	116.991	28.1979	5281.86	2106.64	4109.72	3413.1	3139.57
mdx	16 weeks	5	886.395	6026.48	5509.3	2116.39	5148.29	9.54034	5108.11	224.702	23.4427	2373.72	97.1562	23.2346	5441.85	2123.09	3957.98	3733.31	4487.31
mdx	20 weeks	1	95.9966	4871.43	4390.73	1552.36	2982.14	13.8903	4564	132.302	23.7959	1208.6	96.9416	15.0203	5538.52	2108.03	3916.68	2913.51	3237.88
mdx	20 weeks	2	99.9561	4775.25	4197.89	1110.86	2787.7	10.1207	4462.04	132.368	30.2349	1074.24	112.706	11.9159	5322.07	2186.16	3930.3	3767.6	3243.82
mdx	20 weeks	3	466.067	6685.17	6041.23	2367.4	5849.24	19.5425	5579.78	248.42	46.8471	2115.41	173.86	39.7859	6497.51	1748.92	4024.13	3341.48	4482.27
mdx	20 weeks	4	586.947	4985.88	4538.18	1214.01	3725.25	8.47118	4535.72	156.933	17.0084	1180.57	90.5647	11.4856	5658.88	2222.75	3635.53	4713.19	3629.59
mdx	20 weeks	5	182.456	4898.63	4469.28	1915.85	3691.68	26.7825	4358.65	177.924	32.8056	1297.85	126.698	18.7127	5181.88	2312.42	3816.24	3744.16	3285.67
mdx	24 weeks	1	37.6109	7847.64	6530.62	1089.68	2853.34	3.52214	7908.15	183.089	8.84414	2000.68	53.2821	7.86663	9342.83	1762.03	2777.77	2628.06	3778.48
mdx	24 weeks	2	28.5869	5859.31	4996.87	698.056	2056.48	2.44141	5998.3	158.829	8.13388	1118.83	48.7784	5.05721	8267.16	2119.46	2609.81	2866.3	3029.04
mdx	24 weeks	3	65.079	11803.5	9862.64	1187.14	3451.49	4.99757	10523.5	328.867	13.8649	2938.24	39.7815	8.46933	11439.9	1570.59	2545.09	2273.54	4601.06
mdx	24 weeks	4	157.447	8820.04	7420.27	827.1	4395.11	6.66547	7945.33	263.031	7.31784	1978.3	45.1692	5.64438	9468.98	1656.85	2914.75	3495.47	3685.85
mdx	24 weeks	5	69.4686	4105.77	3614.22	747.267	2509.37	10.4133	4007.25	79.5485	25.9187	627.35	114.13	12.1987	5084.05	2459.42	3657.18	3353.92	2376.72
mdx	28 weeks	1	348.442	5070.94	4917.03	1497.7	4151.67	10.8566	4681.18	191.109	22.3205	1672.77	85.2609	12.8339	5462.85	2220.8	3769.3	3811.9	3978.96
mdx	28 weeks	2	733.556	7803.16	7142.61	2070.6	6000.52	7.85888	6680.65	144.77	18.1523	1873.41	78.514	14.5645	7504.08	1528.72	3986.23	2665.89	4568.77
mdx	32 weeks	1	415.771	7280.75	6568.25	1389.25	6149.91	14.2667	6186.21	206.695	34.3394	1696.69	123.972	24.3182	7180.62	1650.41	3858.65	4406.83	4432.37
mdx	32 weeks	2	395.31	6136.07	5215.77	1153.11	5205.63	15.3855	5567.84	152.016	29.1262	802.374	131.816	22.8888	6650.89	1817.59	3782.81	4922.58	4465.52
mdx	32 weeks	3	234.314	6991.46	6336.55	2234.29	5904.86	19.0067	6135.7	223.734	36.9059	2160.79	132.519	27.8772	6713.93	1644.14	4142.6	2155.21	4613.56
mdx	32 weeks	4	283.02	6693.92	6183.4	2143.63	5478.5	15.761	6136.2	195.821	35.7588	2096.55	126.058	22.849	6484.64	1633.81	4316.2	2956.51	4689.7
mdx	32 weeks	5	139.387	4237.16	3742.87	967.114	3510.72	6.68235	4243.01	81.7609	15.3143	571.623	66.3886	9.55242	5723.81	2157.85	3702.4	2949.86	3177.56
mdx	40 weeks	1	39.7719	4483.42	3793.9	808.085	1850.77	8.96784	5038.54	68.0466	23.25	364.582	109.36	9.86207	6017.57	1948.51	3900.01	4064.97	3518.45
mdx	40 weeks	2	96.2143	6111.71	5328.77	1469.69	4003.03	15.6794	6043.78	47.8304	23.0797	849.381	131.675	11.6863	7606.76	1525.32	3941.19	3465.45	4454.99
mdx	40 weeks	3	172.826	5591.47	4923.35	1123.89	3884.8	9.63961	5311.5	118.897	32.4798	626.127	102.177	13.1675	6278.9	1854.84	3926.44	4209.3	3669.93
mdx	40 weeks	4	46.9133	4587.91	4061.88	758.561	1822.25	10.2881	4591.41	127.022	14.1489	870.685	81.2674	4.72388	5758.07	2041.85	3889.45	3591.2	3452.97
mdx	40 weeks	5	127.726	6023.19	5239.96	1163.91	3549.28	7.9846	5427.1	64.6634	19.6002	1058.21	72.0535	9.52115	6164.39	1757.35	4221.24	2990.26	3895.68
mdx	48 weeks	1	117.136	4253.39	3879.33	530.848	2320.68	4.94593	4701.29	177.423	4.5831	703.411	22.7437	2.5398	6334.2	3132.47	2304.68	5535.9	2281.54
mdx	48 weeks	2	31.3501	5625.17	4899.47	635.166	1174.98	4.43915	5721.76	177.934	7.17624	1202.45	44.0925	3.36961	7541.48	2157.59	2810.37	4032.51	2318.06
mdx	48 weeks	3	48.7417	3749.22	3116.77	314.643	1232.97	2.50021	4919.48	147.389	4.44344	501.577	32.02	2.74775	8113.13	2352.19	2396.23	5500.28	2147.18
mdx	48 weeks	4	32.6076	2549.05	2290.06	334.48	1486.04	1.49295	4157.01	98.9006	4.93366	392.409	31.3816	2.36302	6868.04	2309.91	2882.44	4539.19	1950.3
mdx	80 weeks	1	189.111	6571.41	5402.9	512.555	2323.54	5.16462	6314.97	189.78	6.7702	917.188	45.1837	6.44908	8118.31	2021.55	2786.38	3308.93	3438.59
mdx	80 weeks	2	105.339	5850.59	4975.09	443.855	2276.29	6.08868	5826.75	200.262	6.07701	1040.11	30.8283	8.81809	7390.5	2377.72	2602.28	3209.61	3186.19
mdx	80 weeks	3	46.6419	4664.28	4017.7	439.729	1130.33	5.61888	6255.37	155.091	5.44979	983.212	31.0469	4.66939	7829.6	1931.81	3023.32	2411.69	3310.17
mdx	80 weeks	4	152.905	5045.27	4229.33	429.51	2971.44	6.32024	6076.8	226.085	5.32525	904.803	28.5882	10.4543	7800.7	2340	2505.18	4818.53	3167.84
mdx-XistΔhs Low	4 weeks	1	178.37	6289.29	5848.45	1975.69	4361.71	4.72231	5292.23	99.7981	16.5519	1467.73	132.826	36.9866	6189.06	1907.93	3872.6	2589.4	3810.1
mdx-XistΔhs Low	4 weeks	2	80.2493	5886.13	5043.98	1091.71	3259.38	4.80906	5365.05	39.8756	11.8041	812.935	70.5397	33.2771	6953.27	1808.57	3636.33	2614.68	3471.35
mdx-XistΔhs Low	4 weeks	3	249.733	7508.23	6769.54	2110.5	5281.15	6.4682	6294.81	156.543	33.4081	1652.72	108.664	79.7418	7146.24	1651.59	3874.44	2720.99	4262.53
mdx-XistΔhs Low	4 weeks	4	576.787	5733.51	5313.51	2222.45	5076.96	4.79578	4741.86	219.83	16.6128	2144.42	72.595	113.665	5618.15	2092.14	3890.5	4120.89	4342.11
mdx-XistΔhs Low	8 weeks	1	210.805	13348.5	10956.9	2772.25	7246.53	14.5618	10694.3	416.454	24.4532	5375.02	104.29	15.3108	10493.3	1019.88	4272.95	2972.88	6592.68
mdx-XistΔhs Low	8 weeks	2	90.8644	5785.79	4958.83	1433.66	2917.42	5.52064	5018.2	97.5434	16.1728	1213.52	82.7463	6.67002	6272.08	1728.31	4218.49	3614.76	3185.75
mdx-XistΔhs Low	8 weeks	3	235.679	7719.55	7154.35	1941.52	6408.79	9.66838	6401.85	125.678	15.4065	2266.6	43.7267	12.195	7550.56	1427.16	4243.63	1747.46	4844.96
mdx-XistΔhs Low	8 weeks	4	194.759	11544.2	10072.5	2800.9	7569.02	7.2286	9584.75	194.665	17.4237	2339.19	103.867	12.2417	10132.3	958.644	4707.85	2771.58	5476.05
mdx-XistΔhs Low	8 weeks	5	231.834	12991.9	7736.23	1910.15	4803.32	15.6572	10177.1	114.924	32.6679	1310.12	123.52	34.1795	9847.72	935.007	4966.36	1201.43	3603.81
mdx-XistΔhs Low	12 weeks	1	464.787	6882.93	6307.62	1498.36	6119.97	2.29915	6025.17	72.5676	4.08075	1109.14	31.8796	12.5607	7045.5	1755.74	3696.73	3154.19	5455.17
mdx-XistΔhs Low	12 weeks	2	226.286	4960.11	4350.67	1056.61	2721.52	1.49655	4229.14	99.298	3.8344	1002.47	21.615	2.09517	6147.67	2211.53	3363.45	4902.7	3846.46
mdx-XistΔhs Low	12 weeks	3	1228.8	9009.36	8378.66	2437.18	7952.67	5.1378	7735.75	260.278	11.6283	3506.94	69.0252	14.0359	7454.76	1673.94	3664.5	4235.89	6035.21
mdx-XistΔhs Low	12 weeks	4	460.26	8884.91	8463.42	1547.18	4513.91	0.770567	7431.57	104.566	2.02916	1991.9	9.86326	1.02742	8202.12	1465.71	3803.78	5473.76	5175.14
mdx-XistΔhs Low	12 weeks	5	1450.55	11065.6	9996.69	2986.49	9915.19	10.4791	8819.77	351.403	24.6184	4262.82	95.9646	49.9305	8014.2	1329.14	4292.96	3714.9	7735.63
mdx-XistΔhs Low	16 weeks	1	340.898	8280.9	7246.09	2771.47	6701.69	18.2671	7519.99	498.53	48.437	3261.32	162.488	47.7213	7610.13	1830.25	3283.11	3371.44	4598.78
mdx-XistΔhs Low	16 weeks	2	76.7255	4952.57	4307.89	1099.91	2839.58	8.0438	5114.22	242.857	20.3443	1874.15	85.895	10.6306	5874.55	2018.16	3857.08	3491.63	3536.03
mdx-XistΔhs Low	16 weeks	3	742.274	9208.8	8368.45	1660.36	7512.36	4.66535	8405.41	621.978	18.7135	5448.48	91.0526	22.0497	8204.03	1638.4	3402.06	6839.15	6095.18
mdx-XistΔhs Low	16 weeks	4	99.7348	7455.65	6244.07	684.315	1655.88	4.13233	7008.54	71.2391	7.9853	1783.74	95.2765	2.45612	8427.71	1652.17	3284.17	6233.61	3523.67
mdx-XistΔhs Low	16 weeks	5	574.674	16335.6	14747.8	5200.12	12054.7	31.6249	14258.7	692.317	52.6306	7995.74	308.749	56.5643	12189.1	1262.03	2972.68	6103.91	9850.08
mdx-XistΔhs Low	20 weeks	1	87.8848	7105.68	6028.83	1267.42	3025.37	42.5509	6679.85	325.653	23.2467	2575.95	117.802	9.50852	8046.85	1743.57	3259.29	4276.48	4183.1
mdx-XistΔhs Low	20 weeks	2	353.559	7584	6409.09	1193.21	6531.01	13.5593	6947.58	304.549	33.2977	2358.59	116.006	39.6499	7583.62	1786.14	3375.96	3360.93	3934.78
mdx-XistΔhs Low	20 weeks	3	194.031	5602.19	4726.54	1184.06	3704.21	5.87335	5061.38	245.421	17.8735	1980.98	101.071	10.9284	5729.45	2327.81	3428.69	3755.89	2877.81
mdx-XistΔhs Low	20 weeks	4	119.462	7215.56	6236.88	1366.9	3787.85	4.69858	6745.07	164.019	10.2711	2658.52	59.5494	9.28367	7637.5	1645.39	3638.89	3929.19	4720.7
mdx-XistΔhs Low	20 weeks	5	250.632	10821	10012.9	4459.33	7163.69	45.0528	9848.19	673.943	47.0512	6923.31	184.276	21.2077	9670.49	1087.85	4346.83	4966.82	7297.37
mdx-XistΔhs Low	24 weeks	1	51.5341	3785.22	3238.52	1086.91	2289	5.59393	4468.27	138.708	13.3345	993.789	66.0783	5.78272	5343.72	2430.41	3520.99	3654.34	3121.33
mdx-XistΔhs Low	24 weeks	2	526.442	6669.87	6308.62	1854.95	6019.66	18.9357	6147.87	324.615	27.0497	2814.04	86.362	21.1369	6693.55	2107.61	3241.47	3642.46	4477.73
mdx-XistΔhs Low	24 weeks	3	175.401	6207.36	5482.02	1128.26	4286	7.19053	6602.99	218.742	21.4046	2044.97	102.682	11.7407	7025.93	1722.39	3778.8	3587.44	4145.62
mdx-XistΔhs Low	24 weeks	4	193.837	8368.88	7658.73	2301.79	4748.68	11.2259	7716.63	342.937	29.0756	4306.65	91.0321	23.2248	8161.22	1609.66	3480.97	3992.07	5132.47
mdx-XistΔhs Low	24 weeks	5	110.96	8110.56	6993.29	1259.59	3047.07	21.621	8041.01	293.285	23.2043	2728.76	111.297	7.24161	8183.12	1710.23	3267.51	4834.15	4537.88
mdx-XistΔhs Low	28 weeks	1	68.4077	5874.42	5507.13	1361.79	2774.29	8.99537	6026.66	273.944	17.1511	2566.99	63.9056	6.0386	6874.32	1935.73	3436.48	3113.95	3389.58
mdx-XistΔhs Low	28 weeks	2	350.613	9019.7	7643.79	1228.8	5620.32	14.8414	7715.15	249.847	16.0076	2270.77	119.523	10.3709	9392.94	1299.4	3746.68	5388.88	5128.69
mdx-XistΔhs Low	28 weeks	3	47.5199	4522.95	3641.66	587.189	2531.8	3.16348	7015.97	85.1602	1.50561	690.028	10.6408	0.998103	9928.37	1605.1	2869.51	4646.97	3034.06
mdx-XistΔhs Low	28 weeks	4	122.227	6175.27	5069.87	551.712	2879.06	6.082	5800.81	119.997	10.0833	1033.84	73.016	5.98597	7956.01	1770.29	3246.75	4370.72	3158.37
mdx-XistΔhs Low	28 weeks	5	84.1899	5555.24	4471.14	1412.28	3537.53	8.47418	5470.79	220.634	22.2723	1499.66	82.0501	10.096	6178.87	2383.51	3105.01	3116.69	3020.45
mdx-XistΔhs Low	32 weeks	1	372.132	6535.95	5958.18	1239.82	4470.38	14.9916	6164	334.057	7.71571	2654.56	27.399	10.1074	6696.28	2148.56	3178.4	5291.47	4789.26
mdx-XistΔhs Low	32 weeks	2	510.757	8709.07	7638.56	727.853	5586.91	5.11235	8029.27	291.125	12.5751	2465.39	73.5116	8.02042	9066.87	1548.42	3257.19	6455.29	5162.82
mdx-XistΔhs Low	32 weeks	3	107.756	4604.75	3965.77	767.495	2852.01	6.26802	4634.14	197.453	15.3258	1080.37	66.5915	8.07105	5883.19	2132.3	3645.25	3496.18	2670.71
mdx-XistΔhs Low	32 weeks	4	859.638	10085.8	9159.27	1412.49	4991.95	10.135	10127.4	362.675	6.12851	3088.36	72.3702	2.62877	9743.82	1261.73	3719.58	10059.9	6814.08
mdx-XistΔhs Low	32 weeks	5	300.423	6121.72	5783.2	861.548	3801.45	2.4054	6228.71	281.81	6.17116	2250.33	26.7837	2.67567	6945.48	2097.15	3139.48	6150.57	4611.16
mdx-XistΔhs Low	40 weeks	1	77.0434	4358.89	3864.03	716.317	2214.71	11.8961	4567.21	329.193	16.9173	1538.59	65.8994	6.08477	5307.5	2438.63	3533.07	4148.9	3445.81
mdx-XistΔhs Low	40 weeks	2	149.914	6385.1	5712.8	1344.8	4026.25	14.9883	5901.41	386.743	28.9552	1716.85	135.178	20.6014	7280.88	1969.35	3189.21	4310.71	4147.22
mdx-XistΔhs Low	40 weeks	3	133.16	6439.15	5650.11	1512.85	4782.07	18.5593	6404.29	484.163	35.0505	1961.51	110.984	21.4969	7715.99	1553.69	3814.47	3505.04	4769.8
mdx-XistΔhs Low	40 weeks	4	49.7771	3748.4	3293.18	777.952	1877.46	11.4799	4534.47	263.108	24.2177	772.434	118.439	9.74411	5656.55	2119.15	3814.83	4163.59	2587.04
mdx-XistΔhs Low	40 weeks	5	380.79	6870.52	6340.28	2056.04	5931.41	55.3663	6117.43	576.157	44.4468	2070.98	175.19	38.2754	6899.11	1876.65	3531.94	4378.03	3989.21
mdx-XistΔhs Low	48 weeks	1	134.486	6528.73	5671.68	1158.45	3885.67	11.8726	6125.67	452.054	25.7995	1824.15	98.9017	12.0935	7673.99	1709.87	3485.02	4599.37	3595.04
mdx-XistΔhs Low	48 weeks	2	101.7	5034.81	4431.36	1106.52	3322.96	22.2937	5088.95	301.128	37.9693	1206.49	132.023	20.097	6303.17	2037.49	3560.69	3148.85	3182.1
mdx-XistΔhs Low	48 weeks	3	58.3351	3657.38	3214.27	691.436	2435.3	10.8043	4415.97	238.78	22.7851	716.107	91.9329	11.8139	5514.55	2268.26	3655.82	3702.48	2805.76
mdx-XistΔhs Low	48 weeks	4	128.489	4990.56	4226.85	1140.88	2699.03	12.7489	4633.78	440.596	25.8444	1766.07	99.4853	11.9995	5426.58	2368.89	3557.27	3805.52	3239.54
mdx-XistΔhs Low	48 weeks	5	246.384	5992.2	5694.91	1002.35	4294.45	26.0025	5787.94	408.149	25.0534	1645.18	130.642	16.6544	7244.75	1959.96	3220.47	4467.33	3444.66
mdx-XistΔhs Medium	4 weeks	1	239.308	8052.84	7205.09	1240.02	4220.16	1.4915	6737.06	41.0942	3.38371	1814.28	29.7076	28.8172	7280.49	1565.35	4012.51	3724.89	4548.31
mdx-XistΔhs Medium	4 weeks	2	73.7761	9234.35	8068.97	1542.33	2415.4	0.31461	7320.53	36.36	0	878.864	53.3489	0	8489.44	1318.94	4084	2839.4	4085.19
mdx-XistΔhs Medium	4 weeks	3	840.07	12091.9	10507.7	1598.87	7011.7	0.203432	9058.25	105.378	0	1236.1	91.239	23.9795	10346.2	1213.44	3642.39	8280.3	5804.87
mdx-XistΔhs Medium	4 weeks	4	236.869	6996	6198.6	1444.74	3813.36	6.11641	5691	57.7127	18.3601	1025.59	101.456	27.5784	6406.5	1932.91	3692.81	2953.07	3630.31
mdx-XistΔhs Medium	4 weeks	5	109.005	5605.48	5024.95	1146.6	3134.7	2.60625	5041.47	52.3638	6.98317	956.604	46.0372	14.3145	6123.35	1822.12	4098.48	2847.82	3856.55
mdx-XistΔhs Medium	8 weeks	1	229.715	9898.26	8856.01	1995.29	5802.78	5.26156	8478.85	153.089	4.06104	2300.3	23.0916	12.5536	8344.57	1296.66	4226.3	3809.27	6391.94
mdx-XistΔhs Medium	8 weeks	2	1866.97	9405.97	8574.31	3508.46	8159.15	10.7873	7985.5	263.41	10.2714	4068.92	73.1075	49.3051	6734.03	1705.47	3981.7	4152.1	6921.43
mdx-XistΔhs Medium	8 weeks	3	102.93	7324.91	6363.36	1828.64	3896.84	3.46862	5848.57	69.0543	7.69665	1699.98	51.5162	5.41844	7090.69	1708.65	3774.41	3255.02	3739.01
mdx-XistΔhs Medium	8 weeks	4	56.0782	5005.14	4604.68	1221.63	2380.19	3.10132	4780.72	93.0479	9.08245	1004.1	52.0497	3.46233	5969.11	1966.9	3894.91	3028.6	3390.72
mdx-XistΔhs Medium	8 weeks	5	546.481	9423.23	8557.3	2257.27	7534.79	11.3257	8024.56	237.49	25.9875	2147.87	114.407	65.0529	8965.77	1374.77	3709.97	4532.36	5545.76
mdx-XistΔhs Medium	12 weeks	1	592.612	7407.41	6725.12	1217.12	5432.27	3.12102	6388.39	160.263	8.28272	1375.84	31.4612	13.1389	7354.44	1540.31	4036.74	5423.16	4903.76
mdx-XistΔhs Medium	12 weeks	2	670.132	9541.02	8184.99	1415.14	8239.85	2.72411	7497.63	205.842	6.8445	1553.11	32.6757	13.8943	9148.08	1356.85	3684.05	4148.12	5405.61
mdx-XistΔhs Medium	12 weeks	3	480.235	9857.46	8887.33	1518.43	5989.11	1.17029	7467.95	121.405	2.32455	1720.31	12.7449	1.93979	9981.73	1219.84	3755.6	7365.17	4752.01
mdx-XistΔhs Medium	12 weeks	4	475.773	7828.28	7222.28	1028.2	5626.51	2.04705	6375.16	198.784	5.2827	1788.81	25.335	10.3343	7166.2	1522.28	4191.86	5102.83	5054.14
mdx-XistΔhs Medium	12 weeks	5	2167.19	13302.1	12646	2768.93	11836.8	3.15516	11236	267.863	8.41376	4006.33	75.3605	30.5955	8395.61	1238.33	4398.44	3764.58	8891.43
mdx-XistΔhs Medium	16 weeks	1	1170.37	11921.4	10916.4	4447.71	10234.2	19.449	10268.1	735.464	62.8137	5592.38	189.939	52.8022	10139.1	1258.49	3583.79	6158.46	7693.09
mdx-XistΔhs Medium	16 weeks	2	243.727	5332.34	4748.01	810.886	3451.87	75.1726	4852.94	250.871	19.3331	2078.7	92.2647	11.1013	5957.14	2351.73	3264.1	4735.33	2891.64
mdx-XistΔhs Medium	16 weeks	3	122.759	6565.12	5997.73	2009.61	3179.88	12.47	6475.74	337.198	34.1284	3833.75	117.018	14.9843	6779.12	2045.53	3297.69	4070.79	4340.58
mdx-XistΔhs Medium	16 weeks	4	116.956	4497.14	4089.99	1273.94	2851.97	8.55058	4535.99	295.156	28.5914	2129.39	90.6871	12.5171	5238.05	2474.89	3527.46	3441.99	3295.52
mdx-XistΔhs Medium	16 weeks	5	156.511	8196.75	6913.93	1872.8	5484.96	6.13579	7529	266.631	12.9427	2255.97	65.3846	16.6817	7924.61	1551.17	3720.08	3575.79	3862.49
mdx-XistΔhs Medium	20 weeks	1	121.728	5165.69	4655.77	888.53	3063.22	3.41729	4881.05	196.421	10.3006	1927.77	48.8651	4.79534	5958.45	2355.44	3258.25	4640.1	3293.88
mdx-XistΔhs Medium	20 weeks	2	175.467	9848.67	8421.28	2059.15	6343.78	18.2106	9293.32	284.459	28.1153	3728.26	98.6544	16.937	9408.56	1217.96	3990.56	3848.59	5849.24
mdx-XistΔhs Medium	20 weeks	3	535.172	5852.42	5126.21	1219.55	4650.04	10.1493	5577.92	257.453	21.0561	1645.88	112.341	16.5621	6517.35	2065.37	3397.19	5518.54	3962.5
mdx-XistΔhs Medium	20 weeks	4	1473.03	7197.22	6867.54	2157.14	6246.26	8.65496	6613.96	586.468	24.2662	4143.43	87.7738	29.1725	6737.61	2041.29	3324.9	5444.8	5521.31
mdx-XistΔhs Medium	20 weeks	5	463.562	7474.35	6994.94	2193.42	5568.59	9.31232	6667.71	339.411	20.2498	3724.09	97.2111	11.9943	7154.43	1835.92	3481.44	4795.5	4765.22
mdx-XistΔhs Medium	24 weeks	1	115.958	6029.57	5545.87	921.236	2501.87	1.74429	5827.56	202.134	3.00612	1933.73	22.1655	1.6144	7497.28	2008.14	3037.32	5823.06	3969.13
mdx-XistΔhs Medium	24 weeks	2	167.999	8544.72	7549.68	1493.89	3003.81	23.8527	8281.06	295.49	18.9253	3145.9	77.8431	13.9628	8852.06	1457.75	3543.73	5895.28	5064.45
mdx-XistΔhs Medium	24 weeks	3	494.392	7479.59	7105.14	2582.89	5561.61	13.5942	6697.23	865.646	20.9993	4671.9	78.0079	16.4347	7023.15	1930.56	3372.67	5720.24	5705.54
mdx-XistΔhs Medium	24 weeks	4	182.426	8895.81	7592.28	1310.46	5338.73	7.93158	8628.07	222.318	20.2894	2065.77	62.9852	10.8595	9118.34	1472.63	3405.48	2839.56	5257
mdx-XistΔhs Medium	24 weeks	5	175.078	6006.4	5534	1192.24	3147.13	8.5447	6222.47	171.696	17.6956	1671.53	73.021	6.81425	7020.78	1807.66	3603.18	4927.49	4138.79
mdx-XistΔhs Medium	28 weeks	1	52.7038	5328.19	4041.55	1177.77	2110.09	23.3176	5749.75	137.27	26.7036	969.284	110.557	11.0116	6874.25	1917.13	3469.87	2501.5	2726.19
mdx-XistΔhs Medium	28 weeks	2	61.5624	4614.46	3827.41	775.796	1988.78	15.2235	5017.46	143.506	10.964	870.661	64.2175	5.31007	6802.24	1977.44	3399.65	4934.92	3170.97
mdx-XistΔhs Medium	28 weeks	3	132.796	5818.94	5234.81	651.177	3161.29	19.4802	6393.03	218.723	10.8151	1805.5	62.9676	5.43458	7893.66	2164.77	2676.08	6140.87	4210.98
mdx-XistΔhs Medium	28 weeks	4	352.649	7386.03	6605.12	1051.67	3770.19	10.5389	6998.19	216.28	16.8507	1820.45	76.3668	12.1719	8385.92	1677.6	3250.49	5996.75	4308.62
mdx-XistΔhs Medium	28 weeks	5	91.0443	4634.41	4129.45	1322.59	3385.04	10.8945	4503.86	162.121	14.5452	1409.8	66.3822	7.92065	5750.49	2315.36	3434.52	3669.43	3365.93
mdx-XistΔhs Medium	32 weeks	1	75.8738	5553.88	4776.04	751.519	2167.74	2.67724	7013.4	114.575	8.29804	1115.5	51.7086	3.74253	9380.05	1418.15	3437.65	5247.53	3970.05
mdx-XistΔhs Medium	32 weeks	2	255.678	7767.23	7067.16	892.144	5466.3	11.1997	7479.46	209.017	8.25448	2195.61	41.9328	6.20737	8583.8	1799.83	2959.9	5065.85	4613.91
mdx-XistΔhs Medium	32 weeks	3	455.973	10181.8	9157.7	2200.41	6951.95	11.2527	9654.13	451.71	23.1144	3054.39	76.611	15.7141	9817.17	1208.13	3855.57	4463.03	6573.62
mdx-XistΔhs Medium	32 weeks	4	1164.8	8432.5	8076.53	830.048	5548.2	3.95019	8814.75	282.132	9.90806	1647.67	52.5258	10.0384	9450.95	1578.13	3065.98	7964.23	5315.36
mdx-XistΔhs Medium	32 weeks	5	655.096	5054.96	4501.67	729.898	3240.56	3.98873	5111.92	285.805	10.5905	1171.7	52.4913	7.23197	5802.94	2381.87	3308.44	5297.42	3492.04
mdx-XistΔhs Medium	40 weeks	1	111.3	5150.03	4488.36	1250.84	2526.21	38.1742	4801.35	312.425	33.4926	1961.79	132.198	11.9332	5694.21	2213.5	3628.08	3387.3	3065.19
mdx-XistΔhs Medium	40 weeks	2	470.736	6914.59	5994.25	2037.76	5403.68	14.8273	5923.97	694.784	37.9181	3148.42	123.595	25.3641	6621.41	2034.02	3395.34	3975.72	4712.98
mdx-XistΔhs Medium	40 weeks	3	71.0761	5464.63	4338.43	1009.18	3096.93	9.22663	5429.65	295.874	25.1607	1158.76	88.3268	11.3726	6095.77	2053.77	3652.64	3024.24	3145.5
mdx-XistΔhs Medium	40 weeks	4	138.596	4631.37	4005.63	1223.43	3283.86	16.1631	4550.04	344.779	33.4468	1170.52	140.464	16.5989	5454.72	2443.24	3431.23	3530.39	3152.77
mdx-XistΔhs Medium	48 weeks	1	139.659	5427.15	4385.69	1218.26	4233.45	15.0074	5523.75	243.952	25.5652	1109.01	98.207	17.1827	7096.31	1792.04	3595.91	3937.64	3975.29
mdx-XistΔhs Medium	48 weeks	2	31.3271	4601.37	3735.02	934.049	1945.91	13.4127	5369.03	175.059	21.4672	956.35	92.0833	7.98511	7530.15	1513.66	4011.95	1997.31	2756.54
mdx-XistΔhs Medium	48 weeks	3	75.4422	6355.98	5487.42	1154.89	4579.73	12.8546	6097.82	406.854	20.6523	1688.3	85.1205	15.3315	7323.79	1712.47	3646.12	2983.86	3750.46
mdx-XistΔhs Medium	48 weeks	4	88.0871	5474.85	4369.66	1090.01	4180.37	9.75268	5763.93	254.861	24.8772	1118.66	95.219	17.6409	7656.12	1529.02	3906.31	2104.68	3630.02
mdx-XistΔhs Medium	48 weeks	5	49.2799	3067.16	2702.85	602.779	1354.05	5.90411	4264.67	194.261	12.8138	699.077	50.1418	3.64159	4999.45	2573.7	3553.92	3934.11	2788.24
mdx-XistΔhs High	4 weeks	1	268.117	5958.57	5453.54	1317.61	3446.23	2.63854	4974.99	69.1693	6.84989	1689.17	55.3922	23.5922	6098.49	2010.46	3729.69	4465.61	3411.26
mdx-XistΔhs High	4 weeks	2	133.231	7117.75	6154.84	925.424	3272.15	2.73141	5737	65.6135	4.91416	1261.48	50.7279	27.994	7550.02	1549.12	3909.82	3873.16	4232.63
mdx-XistΔhs High	4 weeks	3	71.3479	5070.19	4189.45	1265.18	2913.96	3.16753	5160.49	67.617	8.87462	582.567	42.6093	26.0051	6565.37	1897.73	3670.25	2992.04	3193.13
mdx-XistΔhs High	4 weeks	4	162.474	4958.88	4277.17	1050.58	3210.56	5.07776	4512.97	86.5397	10.7104	996.808	49.4573	30.7335	5283.56	2327.3	3718.85	3756.67	2948.91
mdx-XistΔhs High	8 weeks	1	175.98	5312.95	4898.49	964.089	3027.92	2.60304	4604.58	58.6303	6.93258	1016.73	50.0775	6.7555	6033.13	2051.78	3694.16	4696.82	3618.98
mdx-XistΔhs High	8 weeks	2	72.911	8668.37	6626.04	1468.64	3598.11	2.57775	7968.76	43.8755	8.61041	965.655	27.854	4.09934	9579.09	1047.86	4555.78	1632.13	3203.81
mdx-XistΔhs High	8 weeks	3	213.508	8068.01	7214.6	1591.23	5898.3	3.49521	6780.93	98.4329	8.94634	1705.65	26.1446	17.8232	7741.87	1343.24	4397.35	3400.44	4298.78
mdx-XistΔhs High	8 weeks	4	190.361	6175.86	5452.04	1303.54	3749.01	11.698	5434.72	127.598	12.5163	1006.77	60.1166	14.0821	6599.45	1814	3819.82	3877.3	3565.16
mdx-XistΔhs High	12 weeks	1	78.9689	5349.89	4772.85	949.915	2535.69	4.72252	5203.46	140.779	15.9994	1782.86	61.1068	10.6122	6047.15	2169.33	3485.88	3131.16	3520.43
mdx-XistΔhs High	12 weeks	2	74.2016	4911.35	4108.51	1021.76	2911.52	7.8382	4799.88	187.754	17.1256	1420.61	75.5811	8.73698	5693.68	2402.95	3342.34	3253.35	3138.56
mdx-XistΔhs High	12 weeks	3	497.2	5656.2	5302.11	1636.18	4840.11	3.77233	5051.92	278.405	10.5905	2579.95	50.3396	29.5429	5809.49	2446.22	3217.78	5198.65	4200.59
mdx-XistΔhs High	12 weeks	4	68.1298	9686.16	8251.49	1683.37	3173.49	7.18776	7912.23	274.072	18.806	2428.83	89.2647	7.9507	9690.82	997.947	4728.47	3000.83	4514.03
mdx-XistΔhs High	12 weeks	5	133.578	7275.46	5998.33	1500.78	4768.03	9.14053	6714.9	227.389	28.6718	2379.19	92.7291	17.325	7213.73	1811.43	3499.51	2506.28	3827.83
mdx-XistΔhs High	16 weeks	1	73.4019	6869.47	5507.71	1330.97	3406.84	14.7897	6675.19	153.92	19.1949	1991.86	68.1441	9.24766	7647.81	1695	3527.62	2923.16	3585.46
mdx-XistΔhs High	16 weeks	2	41.4755	6024.42	4928.39	1279.9	2543.58	6.50558	6496.96	129.282	24.7727	1497.63	55.2593	16.5406	7246.81	1549.78	4071.67	2874.9	3808.35
mdx-XistΔhs High	16 weeks	3	57.3277	6904.56	6028.98	1262.15	2666.71	7.96061	6668.55	161.863	19.6752	2531.61	79.1534	5.01783	7269.15	1773.83	3546.44	3266.06	4087.72
mdx-XistΔhs High	16 weeks	4	411.799	9710.47	8875.37	2034.25	6878.79	11.493	8781.39	437.515	24.5982	3851.34	82.0894	17.6946	9159.34	1294.4	3857.07	4981.79	5661.28
mdx-XistΔhs High	16 weeks	5	1274.58	6617.66	5971.69	1081.27	4380.78	4.48047	6355.83	326.729	10.5763	2317.48	43.4941	6.69531	7271.77	1960.83	3207.07	6593.78	4461.54
mdx-XistΔhs High	20 weeks	1	189.738	3834.11	3303.87	503.497	2043.8	12.907	4494.35	209.865	11.1826	848.537	73.3695	7.68989	5672.42	2282.29	3532.23	4831.96	2864.16
mdx-XistΔhs High	20 weeks	2	288.957	10016.8	9174.86	1291.74	6000.64	2.43783	8674.51	290.954	4.40572	3172.46	23.2035	4.90504	9315	1388.87	3534.62	5945.26	5847.48
mdx-XistΔhs High	20 weeks	3	1024.72	7311.87	6806.15	2538.07	5908.29	12.1442	6526.27	659.632	26.3927	4611.71	91.3308	22.0658	6762.05	2030.54	3330.42	4520.27	5327.01
mdx-XistΔhs High	20 weeks	4	217.133	8078.71	7673.29	1168.05	3157.3	24.5482	7867.19	277.368	15.2058	3465.2	88.0326	4.43504	7733.3	1585.83	3728.78	5627.05	5195.56
mdx-XistΔhs High	20 weeks	5	70.9711	7581.95	6676.23	1524.18	3122.99	8.93647	7165.89	233.063	15.8386	2701.07	66.4665	6.24826	8404.45	1414.36	3846.98	3744.55	4479.47
mdx-XistΔhs High	24 weeks	1	277.766	6621.18	5121.4	1085.12	4739.11	11.6076	6247.32	292.358	25.2415	1176.25	128.476	24.3274	7697.44	1734.58	3424.9	3627.58	3964.71
mdx-XistΔhs High	24 weeks	2	394.281	8439.31	7487.19	1494.97	6324.47	16.9787	7579.69	350.934	21.0029	2682.94	78.6701	16.2416	8393.8	1376.21	3958.64	4716.11	5584.5
mdx-XistΔhs High	24 weeks	3	227.098	9365.11	7786.17	1012.69	5518.75	15.8951	8410.33	246.808	17.1956	2336.37	86.7585	13.1352	9359.88	1346.58	3628.17	4659.62	4522.61
mdx-XistΔhs High	24 weeks	4	139.894	5112.79	4701.7	766.828	3301.15	3.07051	4848.7	181.974	6.36953	1568.33	27.1633	3.90598	5931.02	2200.5	3503.79	4738.9	3535.69
mdx-XistΔhs High	24 weeks	5	340.544	5362.36	4968.68	995.008	3301.15	12.1502	5466.56	237.255	13.1314	1950.02	54.0206	6.27826	6265.62	2330.74	3131.34	5111.25	3866.4
mdx-XistΔhs High	28 weeks	1	422.166	7878.7	7143.44	1260.51	5046.19	3.1265	7478.5	257.842	7.80998	2504.39	38.6355	4.90949	7862.49	1985.52	2929.24	5791.45	4699.38
mdx-XistΔhs High	28 weeks	2	384.49	8469.2	7447.37	1412.78	4836.81	8.48122	7887.94	306.248	19.2789	2322.27	89.9135	10.0635	9023.13	1538	3295.15	4722.9	5050.37
mdx-XistΔhs High	28 weeks	3	722.681	8433.53	7307.56	1975.48	6426.54	17.5207	7581.96	445.717	30.5307	3053.1	124.167	24.209	7779.53	1722.37	3412.78	4803.09	5172.92
mdx-XistΔhs High	28 weeks	4	90.2198	7711.37	6526.31	724.384	2813.78	5.54659	7579.22	210.307	12.9748	1685.68	69.9432	4.17047	9196.77	1468.92	3384.98	4917.35	4537.44
mdx-XistΔhs High	28 weeks	5	245.052	6480.04	5647.01	952.748	3349.05	5.98091	6387.26	122.562	13.8484	1518.67	50.7185	6.7065	7603.19	1635.43	3677.57	5410.18	4748
mdx-XistΔhs High	32 weeks	1	669.798	6919.6	6403.86	1205.93	5103.55	14.8684	6383.97	359.277	10.2137	2483.17	42.0364	7.35714	7603.11	1533.19	3922.84	5435.6	4405.57
mdx-XistΔhs High	32 weeks	2	264.883	7112.51	6069.47	736.142	3973.89	2.29441	8144.51	151.501	5.05814	1116.98	50.7204	3.05922	10999.4	1495.37	2780.19	7572.21	5079.27
mdx-XistΔhs High	32 weeks	3	339.639	5046.53	4473	948.287	3627.21	5.97717	4707.81	197.997	10.8368	1113.1	47.0026	6.61887	5309.99	2517.46	3420.85	4301.78	3097.53
mdx-XistΔhs High	32 weeks	4	294.08	9426.75	8348.87	782.093	6012.77	2.54457	9796.35	274.466	5.90705	2698.55	38.4412	3.72598	8415.63	1374.87	3952.21	5102.39	5878.53
mdx-XistΔhs High	32 weeks	5	79.0126	6473.38	5408.04	972.486	2717.09	14.3002	6927.19	166.153	6.33854	1148.13	37.0005	2.92639	7783.76	1665.45	3527.51	3492.71	4623.15
mdx-XistΔhs High	40 weeks	1	344.254	3691.79	3450.38	768.46	2398.24	20.5317	4080.36	402.657	7.9972	1158.73	46.4573	3.97517	4832.37	2782.75	3400.59	4350.17	3953.95
mdx-XistΔhs High	40 weeks	2	151.593	4436.19	4113.64	901.203	3148.52	13.5812	4722.8	340.131	28.8206	1237.44	101.193	15.9309	5279.08	2351.94	3683.03	4062.02	3022.32
mdx-XistΔhs High	40 weeks	3	221.45	8059.49	6804.73	1411.33	5284.15	10.416	6954.1	563.997	32.8464	2156.5	106.722	15.1609	8456.8	1618.74	3340.46	4429.99	4690.1
mdx-XistΔhs High	40 weeks	4	111.588	4592.66	4209.45	905.938	2716.87	9.87969	4846.35	329.489	23.6933	1531.05	82.8242	9.74883	5793.38	2192.97	3599.35	3487.66	3287.89
mdx-XistΔhs High	40 weeks	5	142.253	5958.24	5155.24	1037.03	3362.18	17.8529	6188.16	392.321	22.5345	1695.6	76.1747	10.6209	6937.48	1623.6	4059.83	3819.28	4527.84
mdx-XistΔhs High	48 weeks	1	102.896	5959.25	5044.95	897.831	3478.35	8.20656	5760.71	309.224	20.1612	1396.07	83.9808	9.21565	7366.47	1911.19	3248.07	4150.06	3613.95
mdx-XistΔhs High	48 weeks	2	287.282	5082.81	4488	1276.55	4094.65	11.4284	4807.09	316.165	25.2245	1177.25	107.181	18.9162	5814.93	2385.94	3295.98	4529.26	3509.39
mdx-XistΔhs High	48 weeks	3	110.698	3880.34	3412.31	684.418	2402.81	11.1916	4161.22	237.944	23.3917	807.674	90.7278	8.92784	4862.17	2625.3	3582.45	3481.02	2983.19
mdx-XistΔhs High	48 weeks	4	71.7692	5317.73	4674.95	841.979	2672.9	10.8932	5499.06	229.257	16.6326	1405.17	75.8049	7.86906	7207.23	1574.43	4029.93	4511.4	3670.49
mdx-XistΔhs High	48 weeks	5	40.1925	4057.64	3395.14	1018.05	1721.1	6.9896	4678.74	237.536	21.1535	962.219	76.3131	7.322	5688.19	2167.87	3708.35	3247.1	3144
C57	4 weeks	1	23.3053	1104.12	868.297	1374.5	1532.51	3.66592	4372.69	158.634	22.4816	238.271	63.8059	51.1406	5021.61	2332.06	3904.87	3488.34	3775.95
C57	4 weeks	2	15.4936	732.048	554.858	1595.68	860.14	3.15611	5341.82	167.164	31.5526	207.257	51.3247	34.0421	6038.25	1834.43	4128.35	4112.19	4588.23
C57	4 weeks	3	13.3441	1168.12	737.945	1069.16	1050.25	2.62875	4971.11	96.7381	21.8646	250.9	48.9866	16.607	5839.21	2019.04	3878.73	2338.93	3366.82
C57	4 weeks	4	1.20814	124.001	80.0546	1069.66	135.493	1.68385	4886.98	67.573	32.2423	110.281	25.96	15.2226	5768.95	2058.56	3850.6	3556.59	3456.64
C57	4 weeks	5	0.265608	62.3929	44.896	535.681	52.7563	5.85997	4783.75	62.9656	7.54492	113.647	27.1252	0.929627	6713.16	1789.15	3807.29	3741.57	3440.78
C57	8 weeks	1	31.6977	1820.19	1501.44	388.961	1467.66	4.49634	3693.17	89.8772	13.4394	237.891	54.1918	10.6238	4915.52	2428.33	3831	3575.21	2139.56
C57	8 weeks	2	43.5867	1958.74	1588.88	1748.66	2067.2	2.67388	5002.55	101.222	10.7458	239.509	44.8775	33.7042	6085.9	1863.94	4031.17	4479.46	4439.78
C57	8 weeks	3	8.84826	1098.46	785.902	1085.77	671.892	3.58031	4602.02	95.5722	18.8321	137.842	71.6299	7.52338	5940.16	1764.54	4362.73	3451.34	3333.43
C57	8 weeks	4	4.93689	674.639	540.817	662.852	490.348	1.74476	5071.62	96.4081	6.60235	269.427	30.8506	6.76096	6906.83	1458.83	4538.43	3778.81	3920.6
C57	8 weeks	5	5.66393	509.733	351.707	466.585	454.923	0.741955	5106.97	67.9881	5.60123	100.833	20.5448	0.658354	6980.66	1513.31	4328.78	3281.26	3662.21
C57	12 weeks	1	2.0695	39.8167	39.0543	239.748	13.7362	1.21024	3775.69	118.482	2.62621	181.814	19.5816	2.22683	7111.02	2337.32	2751.31	6315.9	3048.59
C57	12 weeks	2	2.56374	359.849	290.233	335.333	199.96	0	3666.18	72.7955	2.41584	178.624	18.9692	1.7256	8427.38	2160.79	2511.21	5243.88	2270.08
C57	12 weeks	3	10.3777	433.795	353.306	558.913	174.883	1.33467	3942.1	96.5592	4.31725	188.256	22.2944	4.65772	8278.26	2263.86	2440.06	4965.88	3227.75
C57	12 weeks	4	40.8826	763.101	627.491	317.666	566.933	1.61272	4392.44	95.7152	1.83447	147.584	22.0137	4.13261	11052	1740.75	2376.89	8630.39	3319.91
C57	12 weeks	5	10.5054	1388.34	962.134	538.847	697.143	0.926256	5574.33	84.3597	3.90435	202.592	15.8284	0.386917	7753.52	1354.25	4355.05	3562.05	3747.66
C57	16 weeks	1	16.9902	1088.77	857.249	794.292	751.688	9.96347	4476.7	55.5222	6.68963	176.361	24.6381	2.10271	6699.34	1775.93	3843.54	3489.47	4114.23
C57	16 weeks	2	4.07603	281.618	211.172	1012.38	212.691	3.66696	4003.38	57.8825	11.1908	165.269	47.7801	1.51207	5172.88	2266.66	3900.06	3174.9	3158.39
C57	16 weeks	3	17.3032	1871.77	1407.73	784.517	1255.18	2.91878	3718.16	36.008	9.72446	217.955	41.9467	3.46064	5380.94	2363.43	3595.73	3085.37	3097.11
C57	16 weeks	4	0	80.2117	67.0544	399.928	20.604	1.22208	4861.92	45.1369	4.89973	275.15	18.7538	0.26269	7782.01	1348.08	4358.96	5838.52	5076.81
C57	16 weeks	5	6.6861	513.047	398.034	494.462	526.642	2.55062	5107.08	42.2463	8.7786	157.482	23.4509	2.19156	8043.75	1330.36	4273.27	2999.77	4003.97
C57	20 weeks	1	24.261	1371.32	1063.81	1622.26	1776.64	3.86099	4072.58	101.684	15.2614	201.466	59.1152	8.12913	5340.28	2188.16	3913.32	3179.09	3572.65
C57	20 weeks	2	51.5738	1228.71	1081.83	739.345	1398.81	1.11845	3898.75	77.0481	3.94584	318.724	20.6115	1.09761	5342.47	2264.99	3779.03	4424.67	3763.74
C57	20 weeks	3	14.2359	852.016	679.934	479.789	777.653	2.25572	4534.62	62.6746	8.49404	128.479	52.4861	1.88876	6451.28	1803.35	3930.64	4541.23	3221.11
C57	20 weeks	4	25.4246	1110.21	951.942	713.919	754.627	1.42083	4012.19	75.4695	3.48818	216.26	14.6594	0.819422	5970.98	2031.17	3770.47	4568.93	3771.45
C57	20 weeks	5	13.646	365.017	324.119	350.548	528.883	2.07656	3450.86	55.4537	5.29928	104.651	35.8544	1.35516	4931.49	2590.39	3579.69	4121.59	2673.18
C57	24 weeks	1	14.9791	422.543	345.354	119.924	549.06	1.09381	3510.74	86.6081	3.81313	107.299	34.8954	3.00797	9588.24	1912.34	2493.94	6549.62	1742.2
C57	24 weeks	2	3.14366	205.568	178.428	226.521	160.086	1.49577	4026.89	107.252	4.1324	195.769	19.8127	2.61127	8219.49	2171.64	2561.87	4559.82	2326.45
C57	24 weeks	3	14.3636	1454.88	1058.5	279.037	1093.87	1.29641	4235.8	68.7095	5.05303	196.818	26.4732	3.59458	9729.88	1770.12	2655.08	4692.41	2323.08
C57	24 weeks	4	23.1186	1290.02	1105.44	223.113	1766.01	2.76576	3831.01	96.8545	4.16849	269.086	26.1755	4.83015	8594.23	2157.7	2465.98	4589.48	2407.16
C57	24 weeks	5	3.3558	36.7904	23.7867	347.704	32.4147	1.0528	3846.22	48.692	2.4346	109.08	13.2587	0	6105.99	1986.63	3769.79	5183.41	3802.29
C57	28 weeks	1	0	24.7119	14.3052	822.208	21.5312	0.609883	4106.11	50.4814	2.59393	212.749	10.1982	0.370562	5829.1	2080.77	3770.19	4739.37	3977.59
C57	28 weeks	2	0.0173718	86.06	66.3083	848.049	52.0199	2.12805	4293.5	48.0244	7.93024	136.794	28.5332	1.24209	6081.46	1905.46	3946.21	3215.94	3465.69
C57	28 weeks	3	7.13651	192.431	153.275	882.361	455.777	2.15466	3852.83	139.472	6.54887	311.427	27.0835	1.10345	4819.08	2532.68	3746.65	3893.22	3604.21
C57	28 weeks	4	1.29156	354.32	227.407	627.241	138.869	3.38744	4331.03	67.5399	15.4987	132.195	50.0305	1.63185	5535.27	1944.2	4249.22	2614.34	2523.61
C57	28 weeks	5	1.11115	290.594	202.421	500.584	154.25	1.32063	4180.93	59.0278	4.70874	164.259	24.3179	0.610224	6560.94	1641.87	4245.07	3887.44	3239.14
C57	32 weeks	1	2.18986	154.744	123.278	686.981	332.163	1.3119	4210.23	69.5508	2.83572	132.865	11.7264	0.413753	7008.83	1527.77	4270.57	3141.3	4117.34
C57	32 weeks	2	6.11285	119.617	92.3041	753.927	66.9224	2.89696	4659.53	25.612	6.70642	177.68	48.3713	0	6789.32	1603.15	4201.34	3774.45	3450.55
C57	32 weeks	3	16.5251	1105.64	920.333	487.33	855.641	2.05624	4322.37	40.0545	4.30966	128.323	31.6887	1.11732	6537.43	1921.6	3640.14	3616.23	3736.01
C57	32 weeks	4	9.16567	1075.77	825.165	655.237	483.949	6.77633	3998.61	157.883	8.30394	299.882	32.9807	7.05051	6492.66	2009.9	3504.23	3559.72	2636.99
C57	32 weeks	5	1.58092	74.0016	59.1909	448.243	46.7516	1.70573	4184.92	33.0017	5.97005	183.564	26.886	1.04008	7118.46	1662.86	3863.21	2505.14	3258.81
C57	40 weeks	1	15.1219	877.113	666.988	748.646	615.817	3.28968	4986.8	48.093	10.2405	75.0471	63.0451	2.16482	7340.09	1521.67	4094.19	3440.01	4197.24
C57	40 weeks	2	10.2991	458.472	353.242	870.054	334.53	1.6952	4987.36	93.1295	6.0878	132.311	30.375	1.43932	7471.62	1518.68	4030.04	4572.04	5062.92
C57	40 weeks	3	60.1846	2955.81	2541.18	850.641	2429.42	2.7367	4346.93	61.7211	12.7203	419.641	38.398	6.64301	5342.28	2104.91	4066.57	3837.46	3710.51
C57	40 weeks	4	6.47695	298.963	254.521	529.855	491.13	1.57177	4375.92	51.246	2.02537	197.262	12.0362	0.390305	7879.74	1367.51	4243.71	3626.96	3676.93
C57	40 weeks	5	5.46079	1144.82	888.011	404.773	743.074	1.66318	4146.8	47.1882	4.96183	210.023	26.5001	0.729953	6725.63	1632.54	4164.77	3249.13	3949.53
C57	48 weeks	1	3.68399	20.2074	16.2619	202.151	11.0956	0.762956	3429.55	108.667	2.77934	136.613	23.2919	2.93193	6905.45	2487.69	2661.95	5987.85	2729.72
C57	48 weeks	2	24.465	1492.58	1243.79	292.812	915.931	2.29004	3452.57	81.901	3.44217	198.21	23.256	3.11503	9513.59	2080.85	2309.96	5821.16	2584.15
C57	48 weeks	3	7.22308	457.421	391.102	221.993	646.41	1.22237	3772.83	79.4205	3.96714	175.776	18.5911	1.75576	7370.33	2057.34	3015.75	4505.64	1544.07
C57	48 weeks	4	2.38199	22.5737	18.7404	202.374	6.86201	1.48283	3169.62	69.0934	1.76677	119.226	13.6609	1.95607	9206.17	2097.63	2367.99	7426.37	2241.21
C57	48 weeks	5	61.8946	1844.4	1595.76	425.31	1641.6	0.796129	4406.68	47.7766	1.16766	295.178	10.1639	0.114996	6236.85	2019.89	3629.92	3572.18	3595.75
C57	80 weeks	1	14.5745	1011.48	772.779	310.019	137.072	1.12342	4471.71	109.571	3.28039	411.651	19.0233	2.99579	8295.61	2008.03	2745.18	3081.2	2743.84
C57	80 weeks	2	19.3948	1028.04	755.668	292.836	62.2118	1.57101	4897.08	102.872	3.68472	337.409	21.2657	3.31339	8703.87	2069.91	2538.19	3524.42	3046.65
C57	80 weeks	3	10.5024	853.871	662.053	249.394	147.089	1.9007	5373	159.131	3.60716	272.23	15.9131	3.59329	7666.5	1982.08	3009.33	3578.25	3369.98
C57	80 weeks	4	12.5868	1307.06	983.099	174.821	173.9	0.815446	4092.82	83.8331	2.90667	297.217	14.2309	2.85406	7834.18	2240.31	2605.48	1319.63	3022.46
XistΔhs	4 weeks	1	15.0579	1091.32	842.572	728.402	755.962	7.43938	5683.65	87.9231	26.1871	148.107	101.906	30.5576	8113.09	1423.91	3958.42	4096.86	4144.71
XistΔhs	4 weeks	2	24.6562	1159.76	933.404	838.358	959.386	4.92005	4670.61	98.6247	14.5844	355.21	49.8555	3.52231	5754.58	2052.38	3871.84	3563.3	3482.74
XistΔhs	4 weeks	3	3.52817	93.1377	65.0011	698.932	30.0967	6.50899	3765.66	61.7022	14.1053	126.955	88.5074	2.83289	5550.97	2099.89	3923.05	3065.76	2605.31
XistΔhs	4 weeks	4	17.7256	1355.25	1067.09	1314.06	1109.85	6.92619	5195.88	129.661	25.7343	238.526	78.4714	21.5059	6335.7	1779.11	4056.88	4649.36	4652.99
XistΔhs	4 weeks	5	6.90376	221.998	194.992	913.406	196.649	3.01714	4352.54	89.9123	7.70635	288.137	38.175	1.67949	5885.84	1959.73	3964.46	4679.78	3997.09
XistΔhs	8 weeks	1	79.6187	2387.52	2079.67	1086.02	2185.41	7.02388	3997.75	81.4519	17.3928	290.486	82.5606	13.3359	5087.65	2490.24	3609.36	4038.95	3420.41
XistΔhs	8 weeks	2	5.54891	146.525	139.79	981.637	50.9305	3.2952	4751.19	134.19	15.0248	231.39	56.0355	2.40738	6635.77	1702.16	4048.53	4318.12	4597.65
XistΔhs	8 weeks	3	2.23702	74.7457	70.2352	741.937	36.7042	3.96342	5155.52	102.563	19.659	82.0646	44.4365	1.45893	8293.91	1393.59	3956.34	4503.31	4573.12
XistΔhs	8 weeks	4	15.2453	984.083	709.432	1709.12	495.043	6.89925	5139.77	81.5214	22.8925	229.152	102.357	11.5939	6360.48	1687.77	4259.77	3423.19	4325.67
XistΔhs	8 weeks	5	3.94624	76.3963	67.1134	825.269	22.6279	4.1439	3983.29	67.7609	10.3325	296.813	55.9835	1.82659	5053.41	2329.63	3884.34	3343.79	3210.48
XistΔhs	12 weeks	1	16.3234	843.344	661.049	1045.28	833.235	5.20087	4862.15	80.7413	18.9512	175.799	71.5896	6.43266	6170.56	1916.79	3866.26	4034.3	4037.98
XistΔhs	12 weeks	2	21.1153	864.349	758.586	1561.1	18.8957	1.85933	4046.48	88.7845	2.97235	232.937	18.7155	0.566162	5251.96	2236.85	3892.52	4425.14	4050
XistΔhs	12 weeks	3	9.28169	648.627	503.989	479.022	244.84	4.88421	4076	80.8329	10.9433	143.539	60.5575	3.64218	6359.8	1896.36	3791.62	3994.41	2883.59
XistΔhs	12 weeks	4	2.1887	138.255	97.1104	651.393	87.3747	7.42691	3942.04	105.058	17.0359	193.667	85.206	3.7635	5276.61	2233.37	3880.37	3667.56	2985.71
XistΔhs	12 weeks	5	18.3096	661.9	536.65	508.62	497.484	4.26716	3783.43	48.0927	6.25923	129.169	55.103	2.61255	7780.82	1572.78	3736.77	4747.4	3615.69
XistΔhs	16 weeks	1	1.42745	58.1813	41.2742	651.156	19.2957	6.01826	3971.69	85.5396	11.8859	126.893	64.9169	2.39583	5384.47	2254.8	3766.51	4036.87	3093.9
XistΔhs	16 weeks	2	5.91842	228.486	188.501	689.404	125.293	4.2657	3649.65	97.3796	8.45302	244.589	45.9298	1.84216	4753.63	2596.97	3704.22	3991.47	3109.4
XistΔhs	16 weeks	3	11.4902	733.509	569.749	597.826	303.193	5.3019	3829.5	89.5414	9.08545	198.329	66.323	2.73302	5975.88	1956.25	3911.67	3413.47	2807.68
XistΔhs	16 weeks	4	5.64704	61.5178	51.0918	366.189	17.1648	5.05638	4083.51	72.5792	8.10811	386.889	60.8287	2.64006	6658.02	1471.62	4667.11	3997.99	2547.89
XistΔhs	16 weeks	5	18.3057	1047.64	928.969	620.118	676.243	6.02931	4851.85	69.144	6.67283	212.56	35.6313	2.27708	7619.21	1524.39	3937.17	5466.28	4450.18
XistΔhs	20 weeks	1	3.62578	230.579	210.156	880.018	173.945	2.4696	4671.47	118.217	4.9207	170.467	29.8479	1.60015	7118.84	1701.58	3775.09	5894.76	4944.96
XistΔhs	20 weeks	2	1.3597	158.959	144.398	445.072	35.4962	3.41275	4939.78	88.9297	8.32027	228.456	38.6298	1.45875	7063.74	1696.02	3817.01	5017.2	4541.29
XistΔhs	20 weeks	3	19.1836	589.254	494.726	772.211	248.094	3.08435	5025.57	108.487	8.83408	113.265	34.6945	5.89236	6827.51	1677.22	3993.34	5050.2	4476.84
XistΔhs	20 weeks	4	3.35081	142.91	97.9588	140.106	84.047	5.84896	3635.71	85.1016	12.1542	72.9549	95.8122	2.99927	5626.95	2169.48	3745.93	4405.33	860.193
XistΔhs	20 weeks	5	12.5677	678.818	530.141	758.417	362.951	4.28045	5088.6	81.1315	11.2868	199.813	59.0396	2.86823	7280.74	1658.42	3787.21	3346.78	4254.48
XistΔhs	24 weeks	1	6.88109	114.912	107.467	461.23	18.4241	1.4317	4128.68	84.309	2.8097	271.145	21.2517	0.778485	6085.06	2038.68	3686.16	4407.3	4471.39
XistΔhs	24 weeks	2	18.2094	586.561	435.194	462.82	176.19	4.59594	5077.37	57.5302	7.27379	138.974	92.2551	1.37006	8215.69	1451.67	3834.22	3784.71	3795.62
XistΔhs	24 weeks	3	2.41443	129.072	112.986	579.69	34.9098	3.3802	4705.14	108.858	6.87402	308.119	30.1188	1.55281	7212.66	1520.54	4169.61	3521.11	4637.01
XistΔhs	24 weeks	4	6.33465	184.111	163.309	532.969	45.3867	3.74742	4484.05	143.075	7.15839	276.996	63.2653	2.13475	7383.81	1681.64	3682.77	6516.36	4699.58
XistΔhs	24 weeks	5	4.42146	101.109	99.7454	430.957	51.626	1.21971	4620.3	98.0429	2.7867	247.89	15.636	0.889374	6376.4	2032.81	3527.9	5774.57	4806.21
XistΔhs	28 weeks	1	38.2561	866.457	750.78	594.978	509.695	2.05829	4570.92	109.618	5.13333	246.953	21.6988	16.0282	6163.47	1971.02	3764.21	5196.17	4688.37
XistΔhs	28 weeks	2	102.696	2571.4	2241.12	520.258	1445.16	2.18045	5351.3	68.754	3.45865	242.137	15.725	1.23523	7629.27	1662.01	3606.39	5514.92	5526.98
XistΔhs	28 weeks	3	28.6652	1171.62	931.352	690.261	507.882	3.39501	4294.2	73.4453	9.73235	152.187	50.6309	3.66661	8018.63	1484.6	3841.3	4572.08	4713.23
XistΔhs	28 weeks	4	5.87046	809.656	622.806	745.263	191.27	2.5926	4595.15	45.0221	4.96819	255.399	31.7165	1.46191	7834.19	1287.61	4533.27	3212.45	4267.44
XistΔhs	28 weeks	5	338.685	6292.2	5655.16	1526.6	4565.25	6.75791	5417.7	130.007	7.99641	1174.53	32.0843	5.25914	6792.85	1801.38	3737.07	4499.38	4433.46
XistΔhs	32 weeks	1	36.5641	1110.81	908.62	733.334	345.749	3.0313	3926.28	78.0232	6.4832	177.012	30.371	2.11756	6162.79	1938.56	3827.66	4405	3565.75
XistΔhs	32 weeks	2	24.9039	833.121	744.035	589.709	1039.39	1.80699	3838.82	80.7517	3.46391	187.283	18.0949	4.98953	5072.37	2516.57	3582.35	4578.49	3804.13
XistΔhs	32 weeks	3	2.24303	110.022	90.7993	393.869	51.1202	2.7212	4055.2	120.602	4.99031	174.722	33.9498	1.16499	6938.5	1787.68	3686.67	4838.68	3518.07
XistΔhs	32 weeks	4	17.9061	978.864	768.473	468.506	1242.44	2.35782	4678.97	58.0114	5.00482	126.589	26.8703	2.50241	7289.4	1489.88	4210.62	4633.33	4222.4
XistΔhs	32 weeks	5	3.28334	168.187	141.894	474.49	73.5602	1.11232	4190.75	82.1639	1.59477	69.379	14.5673	0.57626	8604.52	1524.23	3486.67	5801.4	3480.65
XistΔhs	40 weeks	1	33.4435	1328.19	1053.86	454.5	750.747	6.13824	3688.82	79.4935	5.49802	161.759	38.0307	2.17149	5089.2	2476.17	3628.76	3848.84	2771.5
XistΔhs	40 weeks	2	0.524904	95.1279	81.032	461.872	112.515	1.55284	3840.2	41.2268	2.44955	127.584	16.7422	0.492097	7912.47	1634.27	3536.34	4622.26	3588.88
XistΔhs	40 weeks	3	63.5139	2096.94	1761.19	593.018	1071.04	2.2155	4463.42	88.3009	3.0308	246.354	18.3798	1.31157	6646.53	1944.37	3538.46	5325.08	3967.28
XistΔhs	40 weeks	4	2.88378	253.111	234.935	393.543	95.3089	6.10683	4597.24	40.3305	2.47666	92.3064	19.1856	0.390158	6962.22	1751.69	3749.58	5638.7	3380.1
XistΔhs	40 weeks	5	2.97741	100.679	90.1439	447.766	82.3424	0.805364	4270.34	98.8971	1.66767	145.844	6.80085	0.0813499	6286.14	1944.36	3741.35	6230.53	4230.72
XistΔhs	48 weeks	1	28.4234	1763.93	1383.27	612.835	1462.22	3.77448	3966.75	82.7933	8.12661	160.198	43.4026	2.7458	5953.35	1952.05	3934.93	3977.1	3097.11
XistΔhs	48 weeks	2	0.969546	263.14	170.933	902.263	122.895	3.53976	4717.11	59.4533	12.5401	122.401	66.7524	1.24395	6724.28	1656.25	4105.98	3452.19	3604.68
XistΔhs	48 weeks	3	7.8017	606.838	442.544	719.596	587.494	7.03069	4424.03	72.2917	17.0844	135.644	84.9408	3.08404	5659.79	2094.25	3857.99	3261.65	3144.76
XistΔhs	48 weeks	4	0.858063	273.008	200.448	545.807	58.9251	3.32409	4088.29	104.237	13.8516	150.305	54.6709	1.32675	5361.31	2097.1	4067.23	2660	2811.86
